# Supplementary material for: Modeling Lactococcus lactis using a genome-scale flux model
Source: BMC Microbiol. 2005 Jun 27;5:39. doi: 10.1186/1471-2180-5-39 (PMC1185544; doi:10.1186/1471-2180-5-39)
Supplement: Additional File 1 — List of reactions, ordered by metabolic pathway and alphabetically. List of reactions included in the metabolic network of Lactococcus lactis. Sheet "pathway_order" contains the reactions grouped by metabolic pathway, and journal references are indicated whenever reaction information is taken from journal references other than Bolotin et al. (2001). Sheet "alphabetic_order" lists the reactions alphabetically. [file 1471-2180-5-39-S1.xls]

## Sheet: pathway_order
Pathway	Reaction name	Reaction	Reference (when other than the annotated genome)
EMP pathway
	glk_1	ATP + D-glucose -> ADP + D-glucose 6-phosphate
	pgiA_1	D-glucose 6-phosphate <-> D-fructose 6-phosphate
	pfk_1	ATP + D-fructose 6-phosphate -> ADP + D-fructose 1,6-bisphosphate
	fbp_1	D-fructose 1,6-bisphosphate + H(2)O -> D-fructose 6-phosphate + phosphate
	fbaA_1	D-fructose 1,6-bisphosphate <-> glycerone phosphate + D-glyceraldehyde 3-phosphate
	tpiA_1	glycerone phosphate <-> D-glyceraldehyde 3-phosphate
	gapA_1	D-glyceraldehyde 3-phosphate + phosphate + NAD(+) <-> 3-phospho-D-glyceroyl phosphate + NADH + H(+)
	gapB_1	D-glyceraldehyde 3-phosphate + phosphate + NAD(+) <-> 3-phospho-D-glyceroyl phosphate + NADH + H(+)
	pgk_1	ADP + 3-phospho-D-glyceroyl phosphate <-> ATP + 3-phospho-D-glycerate
	pgmB_1	beta-D-glucose 1-phosphate <-> beta-D-glucose 6-phosphate
	pmg_1	3-phospho-D-glycerate <-> 2-phospho-D-glycerate
	yjhF_1	3-phospho-D-glycerate <-> 2-phospho-D-glycerate
	yrjI_1	3-phospho-D-glycerate <-> 2-phospho-D-glycerate
	enoA_1	2-phospho-D-glycerate <-> phosphoenolpyruvate + H(2)O
	enoB_1	2-phospho-D-glycerate <-> phosphoenolpyruvate + H(2)O
	pyk_1	ADP + phosphoenolpyruvate -> ATP + pyruvate
	xylM_1	D-glucose <-> beta-D-glucose
Pentose Phosphate Pathway
	zwf_1	D-glucose 6-phosphate + NADP(+) <-> D-glucono-1,5-lactone 6-phosphate + NADPH + H(+)
	unk_1	D-glucono-1,5-lactone 6-phosphate + H(2)O -> 6-phospho-D-gluconate
	gnd_1	6-phospho-D-gluconate + NADP(+) -> D-ribulose 5-phosphate + CO(2) + NADPH + H(+)
	gntZ_1	6-phospho-D-gluconate + NADP(+) -> D-ribulose 5-phosphate + CO(2) + NADPH + H(+)
	rpe_1	D-ribulose 5-phosphate <-> D-xylulose 5-phosphate
	rpiA_1	D-ribulose 5-phosphate <-> D-ribose 5-phosphate
	tkt_1	D-ribose 5-phosphate + D-xylulose 5-phosphate <-> sedoheptulose 7-phosphate + D-glyceraldehyde 3-phosphate
	unk_2	sedoheptulose 7-phosphate + D-glyceraldehyde 3-phosphate <-> D-fructose 6-phosphate + D-erythrose 4-phosphate
	tkt_2	D-erythrose 4-phosphate + D-xylulose 5-phosphate <-> D-fructose 6-phosphate + D-glyceraldehyde 3-phosphate
TCA
	gltA_1	acetyl-CoA + H(2)O + oxaloacetate <-> citrate + CoA	Lapujade, P et al (1998)
	citB_1	citrate <-> isocitrate
	icd_1	isocitrate + NADP(+) -> 2-oxoglutarate + CO(2) + NADPH + H(+)	Lapujade, P et al (1998)
	frdC_1	succinate + FAD <-> fumarate + FADH(2)
	unk_4	2-oxoglutarate + NAD(+) + CoA -> succinyl-CoA + NADH + H(+) + CO(2)
	unk_5	succinyl-CoA + ADP + phosphate <-> succinate + CoA + ATP
	pycA_1	ATP + pyruvate + CO(2) <-> ADP + phosphate + oxaloacetate	Wang, H et al (2000)
Alternative carbon sources
Xylose
	xylA_1	D-xylose -> D-xylulose	Erlandson, KA et al (2000)
	xylB_1	ATP + D-xylulose -> ADP + D-xylulose 5-phosphate	Erlandson, KA et al (2000)
	xylM_2	D-xylose <-> beta-D-xylose
Fructose
	pfk_2	D-fructose 1-phosphate + ATP <-> D-fructose 1,6-bisphosphate + ADP
	mtlD_1	D-mannitol 1-phosphate + NAD(+) <-> D-fructose 6-phosphate + NADH
	pmi_1	D-mannose 6-phosphate <-> D-fructose 6-phosphate
	scrK_1	ATP + D-fructose <-> ADP + D-fructose 6-phosphate
Galactose
	galM_1	D-galactose <-> beta-D-galactose	Boels, IC et al (2001)
	galK_1	ATP + D-galactose -> ADP + alpha-D-galactose 1-phosphate	Boels, IC et al (2001)
	galT_1	UTP + alpha-D-galactose 1-phosphate -> diphosphate + UDP-galactose	Boels, IC et al (2001)
	galE_1	UDP-galactose <-> UDP-glucose	Boels, IC et al (2001)
	ycbD_1	UDP-galactose <-> UDP-glucose
	hasC_1	UTP + D-glucose 1-phosphate <-> diphosphate + UDP-glucose	Boels, IC et al (2001)
	femD_1	D-glucose 1-phosphate <-> D-glucose 6-phosphate
	unk_10	D-galactose 6-phosphate <-> D-tagatose 6-phosphate
	lacC_1	D-tagatose 6-phosphate + ATP <-> D-tagatose 1,6-bisphosphate + ADP
	unk_11	D-tagatose 1,6-bisphosphate <-> glycerone phosphate + D-glyceraldehyde 3-phosphate
Lactose
	lacZ_1	lactose -> D-galactose + D-glucose
	lacG_1	lactose 6-phosphate -> D-glucose + D-galactose 6-phosphate
	xylM_4	lactose <-> beta-lactose
Citrate
	citE_1	citrate -> acetate + oxaloacetate
	unk_16	oxaloacetate -> pyruvate + CO(2)
Nucleosides and deoxynucleosides
	deoB_1	2-deoxy-D-ribose 1-phosphate <-> 2-deoxy-D-ribose 5-phosphate
	deoC_1	2-deoxy-D-ribose 5-phosphate <-> D-glyceraldehyde 3-phosphate + acetaldehyde
	rbsK_2	ATP + D-ribose -> ADP + D-ribose 5-phosphate
	deoB_2	D-ribose 5-phosphate <-> D-ribose 1-phosphate
	prsB_1	ATP + D-ribose 5-phosphate -> AMP + 5-phospho-alpha-D-ribose 1-diphosphate
	prsA_1	dATP + D-ribose 5-phosphate -> dAMP + 5-phospho-alpha-D-ribose 1-diphosphate
Complex sugars
	bglS_1	gentobiose + H(2)O -> 2 beta-D-glucose
	bglS_2	cellobiose + H(2)O -> 2 beta-D-glucose
	trePP_1	trehalose 6-phosphate + phosphate <-> D-glucose 6-phosphate + beta-D-glucose 1-phosphate	Andersson, U et al (2001); Andersson, U et al (2002)
	pgiA_2	D-glucose 6-phosphate <-> beta-D-glucose 6-phosphate
	agl_2	sucrose + H(2)O -> D-glucose + D-fructose
	mapA_1	maltose + phosphate -> D-glucose + beta-D-glucose 1-phosphate	Nilsson, U et al (2001)
	agl_1	maltose + H(2)O -> 2 D-glucose
Other sugars
	xynB_1	1,4-beta-D-xylan + H(2)O <-> 2 D-xylose
	xynB_2	xylobiose + H(2)O <-> 2 D-xylose
	xylM_3	L-arabinose <-> beta-L-arabinose
	xylM_5	maltose <-> beta-maltose
	bglA_1	6-phospho-beta-D-glucoside-(1,4)-D-glucose + H(2)O -> D-glucose 6-phosphate + D-glucose	Monedero, V et al (2001)
	bglA_2	salicin 6-phosphate + H(2)O -> beta-D-glucose 6-phosphate + 2-(hydroxymethyl)phenol	Monedero, V et al (2001)
	bglA_3	arbutin 6-phosphate + H(2)O -> beta-D-glucose 6-phosphate + hydroquinone
	uxaC_1	D-glucuronate <-> D-fructuronate
	uxaC_2	D-galacturonate <-> D-tagaturonate
	uxuB_1	D-fructuronate + NADH + H(+) <-> D-mannonate + NAD(+)
	uxuB_2	D-tagaturonate + NADH + H(+) <-> D-altronatete + NAD(+)
	uxuA_1	D-mannonate <-> 2-dehydro-3-deoxy-D-gluconate + H(2)O
	kdgK_1	ATP + 2-dehydro-3-deoxy-D-gluconate <-> ADP + 2-dehydro-3-deoxy-D-gluconate 6-phosphate
	kdgA_1	2-dehydro-3-deoxy-D-gluconate 6-phosphate <-> pyruvate + D-glyceraldehyde 3-phosphate
	gntK_1	ATP + D-gluconate -> ADP + 6-phospho-D-gluconate
Pyruvate metabolism
	ldh_1	pyruvate + NADH + H(+) <-> (S)-lactate + NAD(+)
	ldhB_1	pyruvate + NADH + H(+) <-> (S)-lactate + NAD(+)
	ldhX_1	pyruvate + NADH + H(+) <-> (S)-lactate + NAD(+)
	pfl_1	CoA + pyruvate <-> acetyl-CoA + formate
	pdhA_1	pyruvate + lipoamide -> S-acetyldihydrolipoamide + CO(2)
	pdhB_1	pyruvate + lipoamide -> S-acetyldihydrolipoamide + CO(2)
	pdhC_1	CoA + S-acetyldihydrolipoamide -> acetyl-CoA + dihydrolipoamide
	pdhD_1	dihydrolipoamide + NAD(+) -> lipoamide + NADH + H(+)
	adhE_1	acetyl-CoA + NADH <-> acetaldehyde + CoA + NAD(+)
	adhA_1	acetaldehyde + NADH + H(+) -> ethanol + NAD(+)
	pta_1	acetyl-CoA + phosphate <-> CoA + acetyl phosphate
	ackA2_1	ADP + acetyl phosphate <-> ATP + acetate
	ackA1_1	ADP + acetyl phosphate <-> ATP + acetate
	aldB_1	2-acetolactate <-> 2-acetoin + CO(2)
	butB_1	2-acetoin + NADH + H(+) <-> (R,R)-butane-2,3-diol + NAD(+)
	chem_1	2-acetolactate + O(2) -> diacetyl + CO(2)
	butA_1	diacetyl + NADH + H(+) -> 2-acetoin + NAD(+)
	mleS_1	(S)-malate -> (S)-lactate + CO(2)	Salminen, S et al (1998)
	mae_1	(S)-malate + NAD(+) -> pyruvate + CO(2) + NADH	Salminen, S et al (1998)
Energy Metabolism
	noxC_1	1/2 O(2) + NADH + H(+) -> H(2)O + NAD(+)
	noxD_1	1/2 O(2) + NADH + H(+) -> H(2)O + NAD(+)
	noxE_1	1/2 O(2) + NADH + H(+) -> H(2)O + NAD(+)
	poxL_1	pyruvate + phosphate + O(2) + H(2)O -> acetyl phosphate + CO(2) + H(2)O(2)	Nordkvist, M (2001)
	noxA_1	NADH + H(+) + O(2) -> H(2)O(2) + NAD(+)
	noxB_1	NADH + H(+) + O(2) -> H(2)O(2) + NAD(+)
DIPHOS		diphosphate -> 2 phosphate
Aminoacids
Glutamate and Glutamine metabolism
	gltB_1	2 L-glutamate + NADP(+) <-> L-glutamine + 2-oxoglutarate + NADPH	Lapujade, P et al (1998)
	gltD_1	2 L-glutamate + NADP(+) <-> L-glutamine + 2-oxoglutarate + NADPH	Lapujade, P et al (1998)
	carB_1	2 ATP + L-glutamine + CO(2) + H(2)O -> 2 ADP + phosphate + L-glutamate + carbamoyl phosphate	Martinussen, J et al (1998)
	carA_1	2 ATP + L-glutamine + CO(2) + H(2)O -> 2 ADP + phosphate + L-glutamate + carbamoyl phosphate	Martinussen, J et al (2001)
	glmS_1	L-glutamine + D-fructose 6-phosphate <-> L-glutamate + D-glucosamine 6-phosphate
	glnA_1	ATP + L-glutamate + NH(3) -> ADP + phosphate + L-glutamine
	gadB_1	L-glutamate -> 4-aminobutanoate + CO(2)	Nomura, M et al (1999)
	nadE_1	ATP + deamido-NAD(+) + L-glutamine + H(2)O -> AMP + diphosphate + NAD(+) + L-glutamate
Aspartate and Asparagine metabolism
	aspB_1	oxaloacetate + L-glutamate <-> L-aspartate + 2-oxoglutarate
	aspC_1	oxaloacetate + L-glutamate <-> L-aspartate + 2-oxoglutarate	Christensen, J et al (1999)
	ansB_1	L-asparagine + H(2)O -> L-aspartate + NH(3)
	asnB_1	ATP + L-aspartate + L-glutamine -> AMP + diphosphate + L-asparagine + L-glutamate
	asnH_1	ATP + L-aspartate + L-glutamine -> AMP + diphosphate + L-asparagine + L-glutamate
	racD_1	L-aspartate <-> D-aspartate	Okada, H et al (19911)
Alanine metabolism
	unk_18	pyruvate + L-glutamate -> L-alanine + 2-oxoglutarate	Novak, L et al (2000)
	dal_1	L-alanine <-> D-alanine
Serine and glycine metabolism
	serA_1	3-phospho-D-glycerate + NAD(+) <-> 3-phosphohydroxypyruvate + NADH
	serC_1	phosphoserine + 2-oxoglutarate <-> 3-phosphohydroxypyruvate + L-glutamate
	serB_1	phosphoserine + H(2)O <-> L-serine + phosphate
	sdaB_1	L-serine + H(2)O -> pyruvate + NH(3) + H(2)O	Novak, L et al (2000)
	sdaA_1	L-serine + H(2)O -> pyruvate + NH(3) + H(2)O	Novak, L et al (2000)
	glyA_1	5,10-methylenetetrahydrofolate + glycine + H(2)O <-> tetrahydrofolate + L-serine
	unk_19	L-threonine <-> glycine + acetaldehyde	Christensen, J et al (1999); Novak, L et al (2000)
Threonine and Lysine metabolism
	thrA_1	ATP + L-aspartate -> ADP + 4-phospho-L-aspartate
	asd_1	4-phospho-L-aspartate + NADPH <-> L-aspartate 4-semialdehyde + phosphate + NADP(+)
	hom_1	L-aspartate 4-semialdehyde + NADPH <-> L-homoserine + NADP(+)
	thrB_1	ATP + L-homoserine <-> ADP + O-phospho-L-homoserine
	thrC_1	O-phospho-L-homoserine + H(2)O <-> L-threonine + phosphate
	dapA_1	L-aspartate 4-semialdehyde + pyruvate -> 2,3-dihydrodipicolinate + 2 H(2)O
	dapB_1	2,3-dihydrodipicolinate + NADPH + H(+) -> 2,3,4,5-tetrahydropyridine-2-carboxylate + NADP(+)
	ychH_1	succinyl-CoA + 2,3,4,5-tetrahydropyridine-2-carboxylate -> CoA + N-succinyl-L-2-amino-6-oxoheptanedioate
	unk_31	N-succinyl-L-2-amino-6-oxoheptanedioate + L-glutamate <-> N-succinyl-LL-2,6-diaminoheptanedioate + 2-oxoglutarate
	pepV_1	N-succinyl-LL-2,6-diaminoheptanedioate + H(2)O -> succinate + LL-2,6-diaminoheptanedioate
	unk_32	LL-2,6-diaminoheptanedioate <-> meso-2,6-diaminoheptanedioate
	lysA_1	meso-2,6-diaminoheptanedioate -> L-lysine + CO(2)
	ceo_2	L-lysine + pyruvate + NADPH -> N6-(L-1-carboxyethyl)-L-lysine + NADP(+) + H(2)O	Donkersloot, JA (1995)
Methionine metabolism
	metA_1	succinyl-CoA + L-homoserine <-> CoA + O-succinyl-L-homoserine	Fernandez, M et al (2002)
	metB1_1	O-succinyl-L-homoserine + L-cysteine <-> cystathionine + succinate	Fernandez, M et al (2002)
	metB2_1	O-succinyl-L-homoserine + L-cysteine <-> cystathionine + succinate	Fernandez, M et al (2002)
	metC_1	cystathionine + H(2)O -> L-homocysteine + NH(3) + pyruvate	Fernandez, M et al (2002); Amarita, F et al (2001)
	metE_1	5-methyltetrahydrofolate + L-homocysteine <-> tetrahydrofolate + L-methionine	Fernandez, M et al (2002)
	metK_1	ATP + L-methionine + H(2)O -> phosphate + diphosphate + S-adenosyl-L-methionine
	unk_20	S-adenosyl-L-homocysteine + H(2)O <-> adenosine + L-homocysteine
	unk_21	L-methionine + H(2)O -> methanethiol + 2-oxobutanoate + NH(3)	Amarita, F et al (2001); Dias, B et al, 1998
	unk_22	L-methionine + 2-oxoglutarate <-> 4-methylthio 2-oxobutyrate + L-glutamate	Amarita, F et al (2001); Dias, B et al, 1999
	unk_23	4-methylthio 2-oxobutyrate -> methional + CO(2)	Amarita, F et al (2001); Dias, B et al, 2000
	unk_24	L-methionine + 4-methyl-2-oxopentanoate <-> 4-methylthio 2-oxobutyrate + L-leucine
	unk_25	L-methionine + 3-methyl-2-oxopentanoate <-> 4-methylthio 2-oxobutyrate + L-isoleucine	Yvon, M et al (1997)
	unk_26	L-methionine + phenylpyruvate <-> 4-methylthio 2-oxobutyrate + L-phenylalanine	Yvon, M et al (1997)
	unk_27	L-methionine + 4-hydroxyphenylpyruvate <-> 4-methylthio 2-oxobutyrate + L-tyrosine	Yvon, M et al (1997)
	unk_28	L-methionine + indol-3-pyruvate <-> 4-methylthio 2-oxobutyrate + L-tryptophan	Yvon, M et al (1997)
Cysteine metabolism
	unk_61	sulfate + ATP + GTP -> diphosphate + adenylyl sulfate + GDP + phosphate
	unk_62	adenylyl sulfate + ATP -> ADP + 3-phosphoadenylyl sulfate
	unk_63	3-phosphoadenylyl sulfate + reduced thioredoxin -> oxidized thioredoxin + H(2)SO(3) + adenosine 3',5'-bisphosphate
	unk_64	H(2)SO(3) + 3 NADPH <-> H(2)S + 3 NADP(+) + 3 H(2)O
	cysE_1	acetyl-CoA + L-serine <-> CoA + O-acetyl-L-serine	Fernandez, M et al (2002)
	cysK_1	O-acetyl-L-serine + H(2)S -> L-cysteine + acetate	Fernandez, M et al (2002)
	cysM_1	O-acetyl-L-serine + H(2)S -> L-cysteine + acetate
	cysD_1	O-acetyl-L-homoserine + methanethiol -> L-methionine + acetate
	cysD_2	O-acetyl-L-homoserine + H(2)S -> L-homocysteine + acetate
	unk_29	cystathionine + H(2)O -> L-cysteine + NH(3) + 2-oxobutanoate	Fernandez, M et al (2002)
	unk_30	L-serine + L-homocysteine -> cystathionine + H(2)O	Dias, B et al, 2000
Valine, leucine and isoleucine degradation
	bcaT_1	L-valine + 2-oxoglutarate <-> 3-methyl-2-oxobutanoate + L-glutamate	Yvon, M et al (1997)
	bcaT_2	L-isoleucine + 2-oxoglutarate <-> 3-methyl-2-oxopentanoate + L-glutamate	Yvon, M et al (1997)
	bcaT_3	L-leucine + 2-oxoglutarate <-> 4-methyl-2-oxopentanoate + L-glutamate	Yvon, M et al (1997)
Valine and isoleucine biosynthesis
	ilvA_1	L-threonine + H(2)O -> 2-oxobutanoate + NH(3) + H(2)O
	ilvB_1	2 pyruvate -> 2-acetolactate + CO(2)
	als_1	2 pyruvate -> 2-acetolactate + CO(2)
	ilvN_1	2 pyruvate -> 2-acetolactate + CO(2)
	ilvB_2	pyruvate + 2-oxobutanoate -> 2-aceto-2-hydroxybutanoate + CO(2)
	ilvC_1	2-acetolactate + NADPH + H(+) <-> 2,3-dihydroxy-3-methylbutanoate + NADP(+)
	ilvC_2	2-aceto-2-hydroxybutanoate + NADPH + H(+) <-> 2,3-dihydroxy-3-methylpentanoate + NADP(+)
	ilvD_1	2,3-dihydroxy-3-methylbutanoate -> 3-methyl-2-oxobutanoate + H(2)O
	ilvD_2	2,3-dihydroxy-3-methylpentanoate -> 3-methyl-2-oxopentanoate + H(2)O
Leucine biosynthesis
	leuA_1	acetyl-CoA + 3-methyl-2-oxobutanoate + H(2)O -> 2-isopropylmalate + CoA
	leuC_1	2-isopropylmaleate + H(2)O <-> 3-isopropylmalate
	leuD_1	2-isopropylmaleate + H(2)O <-> 2-isopropylmalate
	leuB_1	3-isopropylmalate + NAD(+) -> 4-methyl-2-oxopentanoate + NADH + CO(2)
Arginine metabolism
	argJ_1	acetyl-CoA + L-glutamate -> CoA + N-acetyl-L-glutamate
	argB_1	ATP + N-acetyl-L-glutamate -> ADP + N-acetyl-5-glutamyl phosphate
	argC_1	N-acetyl-5-glutamyl phosphate + NADPH + H(+) <-> N-acetyl-L-glutamate 5-semialdehyde + NADP(+) + phosphate
	argD_1	N-acetyl-L-glutamate 5-semialdehyde + L-glutamate <-> N2-acetyl-L-ornithine + 2-oxoglutarate
	argE_1	N2-acetyl-L-ornithine + H(2)O -> acetate + L-ornithine
	argJ_2	N2-acetyl-L-ornithine + L-glutamate -> L-ornithine + N-acetyl-L-glutamate
	argF_1	carbamoyl phosphate + L-ornithine <-> phosphate + L-citrulline	Christensen, J et al (1999)
	argG_1	ATP + L-citrulline + L-aspartate -> AMP + diphosphate + L-argininosuccinate
	argH_1	L-argininosuccinate <-> fumarate + L-arginine
	arcA_1	L-arginine + H(2)O -> L-citrulline + NH(3)	Nomura, M et al (1999); Roissart, H et al (1994)
	arcC3_1	ADP + carbamoyl phosphate <-> ATP + NH(3) + CO(2)	Christensen, J et al (1999)
	arcC2_1	ADP + carbamoyl phosphate <-> ATP + NH(3) + CO(2)	Christensen, J et al (1999)
	arcC1_1	ADP + carbamoyl phosphate <-> ATP + NH(3) + CO(2)	Christensen, J et al (1999)
	ceo_1	L-ornithine + pyruvate + NADPH -> N5-(L-1-carboxyethyl)-L-ornithine + NADP(+) + H(2)O	Donkersloot, JA (1995)
Proline metabolism
	proB_1	ATP + L-glutamate -> ADP + L-gamma-glutamyl 5-phosphate
	proA_1	L-gamma-glutamyl 5-phosphate + NADPH + H(+) <-> L-glutamate 5-semialdehyde + phosphate + NADP(+)
	chem_2	L-glutamate 5-semialdehyde <-> 1-pyrroline-5-carboxylate
	proC_1	1-pyrroline-5-carboxylate + NADPH + H(+) <-> L-proline + NADP(+)
Histidine metabolism
	hisG_1	ATP + 5-phospho-alpha-D-ribose 1-diphosphate <-> 1-(5-phospho-D-ribosyl)-ATP + diphosphate	Bond JP et al (2000)
	hisI_1	1-(5-phospho-D-ribosyl)-ATP + H(2)O -> 1-(5-phospho-D-ribosyl)-AMP + diphosphate
	hisI_2	1-(5-phospho-D-ribosyl)-AMP + H(2)O -> N-(5'-phospho-D-ribosylformimino)-5-amino-1-(5''-phosphoribosyl)-4-imidazolecarboxamide
	hisA_1	N-(5'-phospho-D-ribosylformimino)-5-amino-1-(5''-phosphoribosyl)-4-imidazolecarboxamide -> N-(5'-phospho-D-1'-ribulosylformimino)-5-amino-1-(5''-phosphoribosyl)-4-imidazolecarboxamide
	hisH_1	N-(5'-phospho-D-1'-ribulosylformimino)-5-amino-1-(5''-phosphoribosyl)-4-imidazolecarboxamide + L-glutamine <-> AICAR + D-erythro-1-(imidazol-4-yl)glycerol 3-phosphate + L-glutamate
	hisB_1	D-erythro-1-(imidazol-4-yl)glycerol 3-phosphate -> 3-(imidazol-4-yl)-2-oxopropyl phosphate + H(2)O
	hisC_1	3-(imidazol-4-yl)-2-oxopropyl phosphate + L-glutamate <-> L-histidinol-phosphate + 2-oxoglutarate
	hisK_1	L-histidinol-phosphate + H(2)O -> L-histidinol + phosphate
	hisD_1	L-histidinol + 2 NAD(+) + H(2)O -> L-histidine + 2 NADH + 3 H(+)
Tyrosine degradation
	araT_1	4-hydroxyphenylpyruvate + L-glutamate <-> L-tyrosine + 2-oxoglutarate	Yvon, M et al (1997)
	araT_2	L-tyrosine + 4-methyl-2-oxopentanoate <-> 4-hydroxyphenylpyruvate + L-leucine	Yvon, M et al (1997)
	araT_3	L-tyrosine + 3-methyl-2-oxopentanoate <-> 4-hydroxyphenylpyruvate + L-isoleucine	Yvon, M et al (1997)
	araT_4	L-tyrosine + phenylpyruvate <-> 4-hydroxyphenylpyruvate + L-phenylalanine	Yvon, M et al (1997)
	araT_5	L-tyrosine + 4-methylthio 2-oxobutyrate <-> 4-hydroxyphenylpyruvate + L-methionine	Yvon, M et al (1997)
	araT_6	L-tyrosine + indol-3-pyruvate <-> 4-hydroxyphenylpyruvate + L-tryptophan	Christensen, J et al (1999)
	unk_33	4-hydroxyphenylpyruvate + NADH <-> 4-hydroxyphenyllactate + NAD(+)	Christensen, J et al (1999)
	unk_34	4-hydroxyphenylpyruvate + 0.5 O(2) -> 4-hydroxyphenylacetate + CO(2)	Christensen, J et al (1999)
Phenylalanine degradation
	araT_7	phenylpyruvate + L-glutamate <-> L-phenylalanine + 2-oxoglutarate	Yvon, M et al (1997)
	araT_8	L-phenylalanine + 4-methyl-2-oxopentanoate <-> phenylpyruvate + L-leucine	Yvon, M et al (1997)
	araT_9	L-phenylalanine + 3-methyl-2-oxopentanoate <-> phenylpyruvate + L-isoleucine	Yvon, M et al (1997)
	araT_10	L-phenylalanine + indol-3-pyruvate <-> phenylpyruvate + L-tryptophan	Yvon, M et al (1997)
	araT_11	L-phenylalanine + 4-methylthio 2-oxobutyrate <-> phenylpyruvate + L-methionine	Yvon, M et al (1997)
	araT_12	L-phenylalanine + 4-hydroxyphenylpyruvate <-> phenylpyruvate + L-tyrosine	Yvon, M et al (1997)
	unk_35	phenylpyruvate + NADH + H(+) -> phenyllactate + NAD(+)	Christensen, J et al (1999)
	pdc_1	phenylpyruvate -> phenylacetaldehyde + CO(2)	Christensen, J et al (1999)
	unk_37	phenylacetaldehyde + NAD(+) + H(2)O -> phenylacetate + NADH + H(+)	Christensen, J et al (1999)
Tryptophan degradation
	araT_13	L-tryptophan + 2-oxoglutarate <-> indol-3-pyruvate + L-glutamate	Yvon, M et al (1997)
	araT_14	L-tryptophan + 4-methyl-2-oxopentanoate <-> indol-3-pyruvate + L-leucine	Yvon, M et al (1997)
	araT_15	L-tryptophan + 3-methyl-2-oxopentanoate <-> indol-3-pyruvate + L-isoleucine	Yvon, M et al (1997)
	araT_16	L-tryptophan + phenylpyruvate <-> indol-3-pyruvate + L-phenylalanine	Yvon, M et al (1997)
	araT_17	L-tryptophan + 4-methylthio 2-oxobutyrate <-> 4-hydroxyphenylpyruvate + L-methionine	Yvon, M et al (1997)
	araT_18	L-tryptophan + 4-hydroxyphenylpyruvate <-> indol-3-pyruvate + L-tyrosine	Yvon, M et al (1997)
	ipd_1	indol-3-pyruvate -> indol-3-acetaldehyde + CO(2)	Christensen, J et al (1999)
	unk_39	indol-3-acetaldehyde + NAD(+) + H(2)O -> indol-3-acetate + NADH + H(+)	Christensen, J et al (1999)
	unk_40	indol-3-pyruvate + NADH + H(+) -> indol-3-lactate + NAD(+)	Christensen, J et al (1999)
Phenylalanine, tyrosine and tryptophan biosynthesis
	aroF_1	phosphoenolpyruvate + D-erythrose 4-phosphate + H(2)O -> 2-dehydro-3-deoxy-D-arabino-heptonate 7-phosphate + phosphate
	aroH_1	phosphoenolpyruvate + D-erythrose 4-phosphate + H(2)O -> 2-dehydro-3-deoxy-D-arabino-heptonate 7-phosphate + phosphate
	aroB_1	2-dehydro-3-deoxy-D-arabino-heptonate 7-phosphate -> 3-dehydroquinate + phosphate
	aroD_1	3-dehydroquinate <-> 5-dehydroshikimate + H(2)O
	aroE_1	5-dehydroshikimate + NADPH + H(+) <-> shikimate + NADP(+)
	aroK_1	ATP + shikimate+ H(+) -> ADP + 3-phosphoshikimate
	aroA_1	phosphoenolpyruvate + 3-phosphoshikimate <-> phosphate + 5-O-(1-carboxyvinyl)-3-phosphoshikimate
	aroC_1	5-O-(1-carboxyvinyl)-3-phosphoshikimate -> chorismate + phosphate
	trpE_1	chorismate + NH(3) -> anthranilate + pyruvate
	trpG_1	chorismate + L-glutamine -> anthranilate + pyruvate + L-glutamate + H(+)
	trpD_1	anthranilate + 5-phospho-alpha-D-ribose 1-diphosphate <-> N-(5-phospho-beta-D-ribosyl)-anthranilate + diphosphate
	trpF_1	N-(5-phospho-beta-D-ribosyl)-anthranilate -> 1-(2-carboxyphenylamino)-1-deoxy-D-ribulose 5-phosphate
	trpC_1	1-(2-carboxyphenylamino)-1-deoxy-D-ribulose 5-phosphate -> 1-(indol-3-yl)glycerol 3-phosphate + CO(2) + H(2)O
	trpA_1	L-serine + 1-(indol-3-yl)glycerol 3-phosphate <-> L-tryptophan + D-glyceraldehyde 3-phosphate + H(2)O
	trpB_1	L-serine + indol <-> L-tryptophan + H(2)O
	ywiC_1	chorismate <-> prephenate-phe
	pheA_1	prephenate-phe <-> phenylpyruvate + H(2)O + CO(2)
	ywiC_2	chorismate <-> prephenate-tyr
	tyrA_1	prephenate-tyr + NAD(+) <-> 4-hydroxyphenylpyruvate + CO(2) + NADH + H(+)
Nucleotide metabolism
Purine metabolism
	purF_1	L-glutamine + 5-phospho-alpha-D-ribose 1-diphosphate + H(2)O -> 5-phospho-beta-D-ribosylamine + diphosphate + L-glutamate
	purD_1	ATP + 5-phospho-beta-D-ribosylamine + glycine <-> ADP + phosphate + 5'-phosphoribosylglycinamide	Nilsson, D et al (1998)
	purN_1	10-formyltetrahydrofolate + 5'-phosphoribosylglycinamide -> tetrahydrofolate + 5'-phosphoribosylformylglycinamide
	purL_1	ATP + 5'-phosphoribosylformylglycinamide + L-glutamine + H(2)O -> ADP + phosphate + 5'-phosphoribosylformylglycinamidine + L-glutamate
	purQ_1	ATP + 5'-phosphoribosylformylglycinamide + L-glutamine + H(2)O -> ADP + phosphate + 5'-phosphoribosylformylglycinamidine + L-glutamate
	purM_1	ATP + 5'-phosphoribosylformylglycinamidine -> ADP + phosphate + 1-(5-phosphoribosyl)-5-aminoimidazole
	purE_1	1-(5-phosphoribosyl)-5-aminoimidazole + CO(2) <-> 1-(5-phosphoribosyl)-5-amino-4-imidazolecarboxylate	Nilsson, D et al (1998)
	purK_1	1-(5-phosphoribosyl)-5-aminoimidazole + CO(2) <-> 1-(5-phosphoribosyl)-5-amino-4-imidazolecarboxylate	Nilsson, D et al (1998)
	purC_1	ATP + 1-(5-phosphoribosyl)-5-amino-4-imidazolecarboxylate + L-aspartate <-> ADP + phosphate + 1-(5-phosphoribosyl)-4-(N-succino-carboxamide)- 5-aminoimidazole
	purB_1	1-(5-phosphoribosyl)-4-(N-succino-carboxamide)- 5-aminoimidazole <-> fumarate + AICAR
	purH_1	10-formyltetrahydrofolate + AICAR -> tetrahydrofolate + 5-formamido-1-(5-phospho-D-ribosyl)imidazole-4-carboxamide
	purH_2	5-formamido-1-(5-phospho-D-ribosyl)imidazole-4-carboxamide <-> IMP + H(2)O
	purA_1	GTP + IMP + L-aspartate <-> GDP + phosphate + adenylosuccinate
	purB_2	adenylosuccinate <-> fumarate + AMP
	guaB_1	IMP + NAD(+) + H(2)O -> XMP + NADH + H(+)
	guaA_1	ATP + XMP + L-glutamine + H(2)O -> AMP + diphosphate + GMP + L-glutamate
	guaC_1	NADPH + GMP -> NADP(+) + IMP + NH(3) + H(+)
	hprT_1	IMP + diphosphate <-> hypoxanthine + 5-phospho-alpha-D-ribose 1-diphosphate
	hprT_2	GMP + diphosphate <-> guanine + 5-phospho-alpha-D-ribose 1-diphosphate
Pyrimidine metabolism
	pyrB_1	carbamoyl phosphate + L-aspartate <-> phosphate + N-carbamoyl-L-aspartate	Martinussen, J et al (2001)
	pyrC_1	N-carbamoyl-L-aspartate <-> (S)-dihydroorotate + H(2)O
	pydB_1	(S)-dihydroorotate + O(2) -> orotate + H(2)O(2)	Nielsen, FS et al (1996)
	pydB_2	(S)-dihydroorotate + NAD(+) <-> orotate + NADH + H(+)	Nielsen, FS et al (1996)
	pydA_1	(S)-dihydroorotate + O(2) -> orotate + H(2)O(2)
	pyrE_1	orotate + 5-phospho-alpha-D-ribose 1-diphosphate <-> orotidine 5-phosphate + diphosphate
	pyrF_1	orotidine 5-phosphate -> UMP + CO(2)
	yeaB_2	ATP + dUMP <-> ADP + dUDP
	dut_1	dUTP + H(2)O -> dUMP + diphosphate
	thyA_1	5,10-methylenetetrahydrofolate + dUMP <-> dihydrofolate + dTMP
	yeaB_1	ATP + dTMP <-> ADP + dTDP
	TDPk_1	ATP + dTDP <-> ADP + dTTP
Salvage Pathway
	nucA_1	AMP + H(2)O -> adenosine + phosphate
	nucA_2	IMP + H(2)O -> inosine + phosphate
	nucA_3	XMP + H(2)O -> xanthosine + phosphate
	nucA_4	GMP + H(2)O -> guanosine + phosphate
	nucA_5	CMP + H(2)O -> cytidine + phosphate
	nucA_6	UMP + H(2)O -> uridine + phosphate
	nucA_7	dTMP + H(2)O -> thymidine + phosphate
	nucA_8	dUMP + H(2)O -> deoxyuridine + phosphate
	nucA_9	dCMP + H(2)O -> deoxycytidine + phosphate
	nucA_10	dAMP + H(2)O -> deoxyadenosine + phosphate
	nucA_11	dGMP + H(2)O -> deoxyguanosine + phosphate
	adk_1	ATP + AMP <-> ADP + ADP
	adk_2	ATP + dAMP <-> ADP + dADP
	ADPk_1	ADP + ATP <-> ATP + ADP
	ADPk_2	dADP + ATP <-> dATP + ADP
	hpt_1	IMP + diphosphate <-> hypoxanthine + 5-phospho-alpha-D-ribose 1-diphosphate
	hpt_2	GMP + diphosphate <-> guanine + 5-phospho-alpha-D-ribose 1-diphosphate
	gmk_1	ATP + GMP <-> ADP + GDP
	gmk_2	ATP + dGMP <-> ADP + dGDP
	GDPk_1	GDP + ATP <-> GTP + ADP
	GDPk_2	dGDP + ATP <-> dGTP + ADP
	nrdE_1	ADP + reduced thioredoxin -> dADP + oxidized thioredoxin + H(2)O
	nrdF_1	ADP + reduced thioredoxin -> dADP + oxidized thioredoxin + H(2)O
	nrdE_2	GDP + reduced thioredoxin -> dGDP + oxidized thioredoxin + H(2)O
	nrdF_2	GDP + reduced thioredoxin -> dGDP + oxidized thioredoxin + H(2)O
	nrdD_1	ATP + reduced thioredoxin -> dATP + oxidized thioredoxin + H(2)O
	nrdD_2	GTP + reduced thioredoxin -> dGTP + oxidized thioredoxin + H(2)O
	deoD_1	guanosine + phosphate <-> guanine + D-ribose 1-phosphate
	deoD_2	inosine + phosphate <-> hypoxanthine + D-ribose 1-phosphate
	deoD_3	deoxyguanosine + phosphate <-> guanine + D-ribose 1-phosphate
	deoD_4	deoxyinosine + phosphate <-> hypoxanthine + D-ribose 1-phosphate
	deoD_5	xanthosine + phosphate <-> xanthine + D-ribose 1-phosphate
	apt_1	adenine + 5-phospho-alpha-D-ribose 1-diphosphate <-> AMP + diphosphate
	dukB_1	ATP + deoxyguanosine -> ADP + dGMP
	dukA_1	ATP + deoxyguanosine -> ADP + dGMP
	dukB_2	ATP + deoxyadenosine -> ADP + dAMP
	dukA_2	ATP + deoxyadenosine -> ADP + dAMP
	add_1	adenosine + H(2)O -> inosine + NH(3)
	add_2	deoxyadenosine + H(2)O -> deoxyinosine + NH(3)
	xpt_1	xanthine + 5-phospho-alpha-D-ribose 1-diphosphate <-> XMP + diphosphate
	pyrH_1	ATP + UMP <-> ADP + UDP	Wadskov-Hansen, SL et al (2001)
	UDPk_1	ATP + UDP <-> ADP + UTP
	UDPk_2	ATP + dUDP -> ADP + dUTP
	pyrG_2	ATP + UTP + L-glutamine -> ADP + phosphate + CTP + L-glutamate	Wadskov-Hansen, SL et al (2001)
	CDPk_1	ATP + CDP <-> ADP + CTP
	CDPk_2	ATP + dCDP <-> ADP + dCTP
	cmk_1	ATP + CMP <-> ADP + CDP
	cmk_2	ATP + dCMP <-> ADP + dCDP
	nrdE_3	CDP + reduced thioredoxin -> dCDP + oxidized thioredoxin + H(2)O
	nrdF_3	CDP + reduced thioredoxin -> dCDP + oxidized thioredoxin + H(2)O
	nrdE_4	UDP + reduced thioredoxin -> dUDP + oxidized thioredoxin + H(2)O
	nrdF_4	UDP + reduced thioredoxin -> dUDP + oxidized thioredoxin + H(2)O
	nrdD_3	CTP + reduced thioredoxin -> dCTP + oxidized thioredoxin + H(2)O
	nrdD_4	UTP + reduced thioredoxin -> dUTP + oxidized thioredoxin + H(2)O
	trxB2_1	NADPH + oxidized thioredoxin -> NADP(+) + reduced thioredoxin
	trxB1_1	NADPH + oxidized thioredoxin -> NADP(+) + reduced thioredoxin
	dcdA_1	dCMP + H(2)O -> dUMP + NH(3)
	udk_1	ATP + uridine -> ADP + UMP	Wadskov-Hansen, SL et al (2001)
	udk_2	ATP + cytidine -> ADP + CMP	Wadskov-Hansen, SL et al (2001)
	udk_3	ATP + deoxyuridine -> ADP + dUMP
	udk_4	ATP + deoxycytidine -> ADP + dCMP
	cdd_1	cytidine + H(2)O -> uridine + NH(3)	Wadskov-Hansen, SL et al (2001)
	cdd_2	deoxycytidine + H(2)O -> deoxyuridine + NH(3)
	udp_1	uridine + phosphate <-> uracil + D-ribose 1-phosphate	Martinussen, J et al (1994)
	udp_2	deoxyuridine + phosphate <-> uracil + D-ribose 1-phosphate	Martinussen, J et al (1994)
	upp_1	uracil + 5-phospho-alpha-D-ribose 1-diphosphate <-> UMP + diphosphate	Martinussen, J et al (1994)
	pdp_1	cytidine + phosphate <-> cytosine + D-ribose 1-phosphate	Martinussen, J et al (1994)
	pdp_2	deoxycytidine + phosphate <-> cytosine + D-ribose 1-phosphate	Martinussen, J et al (1994)
	pdp_3	thymidine + phosphate <-> thymine + D-ribose 1-phosphate
	yfiG_1	ATP + thymidine -> ADP + dTMP
	unk_65	adenosine 3',5'-bisphosphate -> AMP + phosphate
Nucleotide sugars metabolism
	rmlA_1	dTTP + D-glucose 1-phosphate <-> diphosphate + dTDP-glucose
	rmlB_1	dTDP-glucose -> dTDP-4-dehydro-6-deoxy-D-glucose + H(2)O
	cpsM_1	dTDP-4-dehydro-6-deoxy-D-glucose -> dTDP-4-dehydro-6-deoxy-L-mannose
	rmlC_1	dTDP-4-dehydro-6-deoxy-L-mannose + NADPH + H(+) <-> dTDP-rhamnose + NADP(+)
Lipid metabolism
Fatty acids metabolism
	accA_1	ATP + acetyl-CoA + CO(2) -> ADP + phosphate + malonyl-CoA
	accB_1	ATP + acetyl-CoA + CO(2) -> ADP + phosphate + malonyl-CoA
	accD_1	ATP + acetyl-CoA + CO(2) -> ADP + phosphate + malonyl-CoA
	fabD_1	malonyl-CoA + ACP <-> malonyl-[acyl-carrier protein] + CoA
	fabH_1	acetyl-CoA + ACP <-> acyl-[acyl-carrier protein] + CoA
	c140s_1	acyl-[acyl-carrier protein] + 6 malonyl-[acyl-carrier protein] + 12 NADPH + 12 H(+) -> myristoyl-[acyl-carrier protein] + 12 NADP(+) + 6 CO(2) + 6 ACP + 6 H(2)O
	c141s_1	acyl-[acyl-carrier protein] + 6 malonyl-[acyl-carrier protein] + 11 NADPH + 11 H(+) -> tetradecenoyl-[acyl-carrier protein] + 11 NADP(+) + 6 CO(2) + 6 ACP + 6 H(2)O
	c160s_1	acyl-[acyl-carrier protein] + 7 malonyl-[acyl-carrier protein] + 14 NADPH + 14 H(+) -> hexadecanoyl-[acyl-carrier protein] + 14 NADP(+) + 7 CO(2) + 7 ACP + 7 H(2)O
	c161s_1	acyl-[acyl-carrier protein] + 7 malonyl-[acyl-carrier protein] + 13 NADPH + 13 H(+) -> hexadecenoyl-[acyl-carrier protein] + 13 NADP(+) + 7 CO(2) + 7 ACP + 7 H(2)O
	c180s_1	acyl-[acyl-carrier protein] + 8 malonyl-[acyl-carrier protein] + 16 NADPH + 16 H(+) -> octadecanoyl-[acyl-carrier protein] + 16 NADP(+) + 8 CO(2) + 8 ACP + 8 H(2)O
	c181s_1	acyl-[acyl-carrier protein] + 8 malonyl-[acyl-carrier protein] + 15 NADPH + 15 H(+) -> octadecenoyl-[acyl-carrier protein] + 15 NADP(+) + 8 CO(2) + 8 ACP + 8 H(2)O
	d190s_1	octadecenoyl-[acyl-carrier protein] -> 11,12-methylene-octadecanoyl-[acyl-carrier protein]
	fadA_1	2 acetyl-CoA <-> CoA + acetoacetyl-CoA
	c140d_1	myristic + ATP + 7 CoA + 7 FAD + 7 NAD(+) -> AMP + diphosphate + 7 FADH(2) + 7 NADH + 7 H(+) + 7 acetyl-CoA
	c160d_1	palmitate + ATP + 8 CoA + 8 FAD + 8 NAD(+) -> AMP + diphosphate + 8 FADH(2) + 8 NADH + 8 H(+) + 8 acetyl-CoA
	c180d_1	stearate + ATP + 9 CoA + 9 FAD + 9 NAD(+) -> AMP + diphosphate + 9 FADH(2) + 9 NADH + 9 H(+) + 9 acetyl-CoA
Isoprenoid biosynthesis
	hmcM_1	(S)-3-hydroxy-3-methylglutaryl-CoA + CoA <-> acetyl-CoA + H(2)O + acetoacetyl-CoA
	mvaA_1	(S)-3-hydroxy-3-methylglutaryl-CoA + 2 NADPH + 2 H(+) -> (R)-mevalonate + CoA + 2 NADP(+)
	yeaG_1	ATP + (R)-mevalonate -> ADP + (R)-5-phosphomevalonate
	yebA_1	ATP + (R)-5-phosphomevalonate -> ADP + (R)-5-diphosphomevalonate
	yeaH_1	ATP + (R)-5-diphosphomevalonate -> ADP + phosphate + isopentenyl diphosphate + CO(2)
	yebB_1	isopentenyl diphosphate <-> dimethylallyl diphosphate
	ispA_1	dimethylallyl diphosphate + isopentenyl diphosphate -> geranyl diphosphate + diphosphate
	ispA_2	geranyl diphosphate + isopentenyl diphosphate -> diphosphate + trans,trans-farnesyl diphosphate
	uppS_1	8 isopentenyl diphosphate + trans,trans-farnesyl diphosphate -> undecaprenyl diphosphate + 8 diphosphate
	ispB_1	4 isopentenyl diphosphate + trans,trans-farnesyl diphosphate -> trans-heptaprenyl diphosphate + 4 diphosphate
	preA_1	4 isopentenyl diphosphate + trans,trans-farnesyl diphosphate -> trans-heptaprenyl diphosphate + 4 diphosphate
Phospholipids
	gpdA_1	glycerone phosphate + NADPH + H(+) <-> glycerol 3-phosphate + NADP(+)
	unk_43	glycerol 3-phosphate + 0.0913 myristoyl-[acyl-carrier protein] + 0.0061 tetradecenoyl-[acyl-carrier protein] + 0.2941 hexadecanoyl-[acyl-carrier protein] + 0.0270 hexadecenoyl-[acyl-carrier protein] + 0.0116 octadecanoyl-[acyl-carrier protein] + 0.4359 octadecenoyl-[acyl-carrier protein] + 0.1341 11,12-methylene-octadecanoyl-[acyl-carrier protein] -> ACP + acylglycerol 3-phosphate
	unk_44	glycerol 3-phosphate + 0.1825 myristoyl-[acyl-carrier protein] + 0.0121 tetradecenoyl-[acyl-carrier protein] + 0.5883 hexadecanoyl-[acyl-carrier protein] + 0.0539 hexadecenoyl-[acyl-carrier protein] + 0.0231 octadecanoyl-[acyl-carrier protein] + 0.8718 octadecenoyl-[acyl-carrier protein] + 0.2682 11,12-methylene-octadecanoyl-[acyl-carrier protein] -> 2 ACP + diacylglycerol 3-phosphate
	cdsA_1	CTP + diacylglycerol 3-phosphate <-> diphosphate + CDP-diacylglycerol
	cdsA_2	CTP + acylglycerol 3-phosphate <-> diphosphate + CDP-acylglycerol
	pgsA_1	CDP-diacylglycerol + glycerol 3-phosphate <-> CMP + 3-phosphatidylglycerol 1-phosphate
	pgsA_2	CDP-acylglycerol + glycerol 3-phosphate <-> CMP + lysophosphatidylglycerol 1-phosphate
	unk_45a	3-phosphatidylglycerol 1-phosphate + H(2)O -> phosphatidylglycerol + phosphate
	unk_45b	lysophosphatidylglycerol 1-phosphate + H(2)O -> lysophosphatidylglycerol + phosphate
	clsB_1	2 phosphatidylglycerol <-> cardiolipin + glycerol
	clsA_1	2 phosphatidylglycerol <-> cardiolipin + glycerol
	glpK_1	ATP + glycerol -> ADP + glycerol 3-phosphate
	dgkA_1	ATP + diacylglycerol -> ADP + diacylglycerol 3-phosphate
	unk_45	diacylglycerol 3-phosphate + H(2)O -> diacylglycerol + phosphate
	unk_46	UDP-glucose + diacylglycerol -> UDP + monoglucosyl diacylglycerol
	unk_47	UDP-glucose + monoglucosyl diacylglycerol -> UDP + diglucosyl diacylglycerol
Cell Envelope Biosynthesis
Lipoteichoic acid
	lump_2	15 phosphatidylglycerol + glycerol 3-phosphate + 15 H(2)O -> (glycerol phosphate)(16) + 15 diacylglycerol	Delcour, J. et al (1999); Buist, G. (1997)
	lump_3	6.08 D-alanine + 9.76 UDP-galactose + (glycerol phosphate)(16) -> D-alanyl-D-galactosyl-poly(glycerol phosphate) + 9.76 UDP	Delcour, J. et al (1999); Schurek, J. (1989)
	lump_4	D-alanyl-D-galactosyl-poly(glycerol phosphate) + diglucosyl diacylglycerol -> LTA + H(2)O	Delcour, J. et al (1999)
Surface polysaccharides
	bPOLYS	5.5 UDP-glucose + UDP-galactose + 5.6 dTDP-rhamnose -> POLYS + 6.5 UDP + 5.6 dTDP	Novak, L. et al (2000)
	tagD2_1	CTP + glycerol 3-phosphate -> diphosphate + CDP-glycerol
	tagD1_1	CTP + glycerol 3-phosphate -> diphosphate + CDP-glycerol
Aminosugars metabolism
	nagB_1	D-glucosamine 6-phosphate + H(2)O <-> D-fructose 6-phosphate + NH(3)	Delcour, J. et al (1999)
	nagA_1	N-acetyl-D-glucosamine 6-phosphate + H(2)O <-> D-glucosamine 6-phosphate + acetate
	femD_2	D-glucosamine 1-phosphate <-> D-glucosamine 6-phosphate	Delcour, J. et al (1999)
	glmU_1	D-glucosamine 1-phosphate + acetyl-CoA -> N-acetyl-alpha-D-glucosamine 1-phosphate + CoA	Delcour, J. et al (1999)
	glmU_2	UTP + N-acetyl-alpha-D-glucosamine 1-phosphate <-> diphosphate + UDP-N-acetyl-D-glucosamine	Delcour, J. et al (1999)
	murA1_1	phosphoenolpyruvate + UDP-N-acetyl-D-glucosamine <-> phosphate + UDP-N-acetyl-3-O-(1-carboxyvinyl)-D-glucosamine	Delcour, J. et al (1999)
	murA2_1	phosphoenolpyruvate + UDP-N-acetyl-D-glucosamine <-> phosphate + UDP-N-acetyl-3-O-(1-carboxyvinyl)-D-glucosamine	Delcour, J. et al (1999)
	murB_1	UDP-N-acetyl-3-O-(1-carboxyvinyl)-D-glucosamine + NADPH -> UDP-N-acetylmuramate + NADP(+)	Delcour, J. et al (1999)
Peptidoglycan biosynthesis
	murC_1	ATP + UDP-N-acetylmuramate + L-alanine -> ADP + phosphate + UDP-N-acetylmuramoyl-L-alanine + H(2)O
	murD_1	ATP + UDP-N-acetylmuramoyl-L-alanine + D-glutamate -> ADP + phosphate + UDP-N-acetylmuramoyl-L-alanyl-D-glutamate + H(2)O
	murE_1	ATP + UDP-N-acetylmuramoyl-L-alanyl-D-glutamate + L-lysine -> ADP + phosphate + UDP-N-acetylmuramoyl-L-alanyl-D-glutamyl-L-lysine + H(2)O
	ddl_1	ATP + 2 D-alanine -> ADP + phosphate + D-alanyl-D-alanine
	murF_1	ATP + UDP-N-acetylmuramoyl-L-alanyl-D-glutamyl-L-lysine + D-alanyl-D-alanine -> ADP + phosphate + UDP-N-acetylmuramoyl-L-alanyl-D-glutamyl-L-lysyl-D-alanyl-D-alanine + H(2)O
	murI_1	L-glutamate <-> D-glutamate
	mraY_1	UDP-N-acetylmuramoyl-L-alanyl-D-glutamyl-L-lysyl-D-alanyl-D-alanine + undecaprenyl phosphate -> UMP + N-acetylmuramoyl-L-alanyl-D-glutamyl-L-lysyl-D-alanyl-D-alanine-diphosphoundecaprenol
	murG_1	N-acetylmuramoyl-L-alanyl-D-glutamyl-L-lysyl-D-alanyl-D-alanine-diphosphoundecaprenol + UDP-N-acetyl-D-glucosamine -> UDP + N-acetylmuramoyl-(N-acetyl-D-glucosamine)-L-alanyl-D-glutamyl-L-lysyl-D-alanyl-D-alanine-diphosphoundecaprenol
	lump_1	N-acetylmuramoyl-(N-acetyl-D-glucosamine)-L-alanyl-D-glutamyl-L-lysyl-D-alanyl-D-alanine-diphosphoundecaprenol + D-aspartate -> L-alanine + undecaprenyl diphosphate + PG
	unk_42	undecaprenyl diphosphate + H(2)O -> undecaprenyl phosphate + phosphate
	bacA_1	ATP + undecaprenol <-> ADP + undecaprenyl phosphate
Vitamims and cofactors
Thiamine metabolism
	thiD_1	ATP + 4-amino-2-methyl-5-phosphomethylpyrimidine -> ADP + 4-amino-2-methyl-5-diphosphomethylpyrimidine
	thiD_2	ATP + 4-amino-2-methyl-5-phosphomethylpyrimidine -> ADP + 4-amino-2-methyl-5-diphosphomethylpyrimidine
	thiM_1	ATP + 4-methyl-5-(2-hydroxyethyl)-thiazole -> ADP + 4-methyl-5-(2- phosphoethyl)-thiazole
	thiE_1	4-amino-2-methyl-5-diphosphomethylpyrimidine + 4-methyl-5-(2- phosphoethyl)-thiazole -> diphosphate + thiamine monophosphate
Riboflavin metabolism
	ribA_1	GTP + 3 H(2)O -> formate + 2,5-diamino-6-hydroxy-4-(5-phosphoribosylamino)pyrimidine + diphosphate
	ribG_1	2,5-diamino-6-hydroxy-4-(5-phosphoribosylamino)pyrimidine + H(2)O -> 5-amino-6-(5-phosphoribosylamino)uracil + NH(3)
	ribG_2	5-amino-6-(5-phosphoribosylamino)uracil + NADPH + H(+) -> 5-amino-6-(5-phosphoribitylamino)uracil + NADP(+)
	ribB_1	5-amino-6-(5-phosphoribitylamino)uracil + 4-(1-D-ribitylamino)-5-amino-2,6-dihydroxypyrimidine -> 2 6,7-dimethyl-8-(1-D-ribityl)lumazine + phosphate
	ribH_1	2 6,7-dimethyl-8-(1-D-ribityl)lumazine -> riboflavin + 4-(1-D-ribitylamino)-5-amino-2,6-dihydroxypyrimidine
	ribC_1	ATP + riboflavin -> ADP + FMN
	ribC_2	ATP + FMN -> diphosphate + FAD
Nicotinate and nicotinamide metabolism
	unk_53	nicotinamide + D-ribose + ATP -> nicotinamide ribonucleotide + H(2)O + ADP
	ylaE_1	nicotinamide ribonucleotide + ATP -> NAD(+) + diphosphate
	ppnK_1	NAD(+) + ATP -> NADP(+) + ADP
	unk_54	NADP(+) + H(2)O -> NAD(+) + phosphate
	unk_55	nicotinamide + H(2)O -> nicotinate + NH(3)
	unk_56	nicotinate + 5-phospho-alpha-D-ribose 1-diphosphate -> nicotinate ribonucleotide + diphosphate
	ylaE_2	nicotinate ribonucleotide + ATP <-> deamido-NAD(+) + diphosphate
Pantothenate and CoA biosynthesis
	panE_1	(R)-pantoate + NADP(+) <-> 2-dehydropantoate + NADPH
	coaA_1	ATP + pantothenate -> ADP + pantetheine 4'-phosphate
	kdtB_1	ATP + pantetheine 4'-phosphate <-> diphosphate + dephospho-CoA
	yggA_1	ATP + dephospho-CoA -> ADP + CoA
	acpS_1	CoA <-> adenosine 3',5'-bisphosphate + ACP
	acpD_1	ACP + H(2)O <-> pantetheine 4'-phosphate
	ydiD_1	ACP + H(2)O <-> pantetheine 4'-phosphate
Folate and one carbon pool
	folE_1	GTP + 2 H(2)O -> formate + 2-amino-4-hydroxy-6-(erythro-1,2,3-trihydroxypropyl)dihydropteridine triphosphate
	unk_49	2-amino-4-hydroxy-6-(erythro-1,2,3-trihydroxypropyl)dihydropteridine triphosphate + 3 H(2)O -> 2-amino-4-hydroxy-6-(erythro-1,2,3-trihydroxypropyl)dihydropteridine + 3 phosphate
	folB_1	2-amino-4-hydroxy-6-(erythro-1,2,3-trihydroxypropyl)dihydropteridine -> 2-amino-4-hydroxy-6-hydroxymethyl-7,8-dihydropteridine + glycolaldehyde
	folE_2	ATP + 2-amino-4-hydroxy-6-hydroxymethyl-7,8-dihydropteridine -> AMP + 2-amino-4-hydroxy-6-hydroxymethyl-7,8-dihydropteridine diphosphate
	pabB_1	chorismate + L-glutamine -> 4-aminobenzoate + L-glutamate + pyruvate
	pabA_1	chorismate + L-glutamine -> 4-aminobenzoate + L-glutamate + pyruvate
	folP_1	2-amino-4-hydroxy-6-hydroxymethyl-7,8-dihydropteridine diphosphate + 4-aminobenzoate -> diphosphate + dihydropteroate
	folC_1	ATP + dihydropteroate + L-glutamate -> ADP + phosphate + dihydrofolate
	dfrA_1	dihydrofolate + NADPH + H(+) -> tetrahydrofolate + NADP(+)
	dfrA_2	folate + NADPH + H(+) <-> dihydrofolate + NADP(+)
	fhs_1	ATP + formate + tetrahydrofolate <-> ADP + phosphate + 10-formyltetrahydrofolate
	folD_1	5,10-methenyltetrahydrofolate + H(2)O <-> 10-formyltetrahydrofolate
	folD_2	5,10-methylenetetrahydrofolate + NADP(+) <-> 5,10-methenyltetrahydrofolate + NADPH
	metF_1	5,10-methylenetetrahydrofolate + FADH(2) -> 5-methyltetrahydrofolate + FAD
Menaquinone biosynthesis
	menD_1	isochorismate + 2-oxoglutarate -> 2-succinyl-6-hydroxy-2,4-cyclohexadiene-1-carboxylate + pyruvate + CO(2)
	menF_1	chorismate <-> isochorismate
	menC_1	2-succinyl-6-hydroxy-2,4-cyclohexadiene-1-carboxylate -> 2-succinylbenzoate + H(2)O
	menE_1	ATP + 2-succinylbenzoate + CoA -> AMP + diphosphate + 2-succinylbenzoyl-CoA
	menB_1	2-succinylbenzoyl-CoA -> 1,4-dihydroxy-2-naphthoate + CoA
	menA_1	1,4-dihydroxy-2-naphthoate + trans-heptaprenyl diphosphate -> 2-demethyl menaquinone + diphosphate + CO(2)
	ubiE_1	2-demethyl menaquinone + S-adenosyl-L-methionine -> S-adenosyl-L-homocysteine + menaquinol
	unk_48	menaquinol <-> menaquinone + 2 H(+)
Glutathione metabolism
	gshR_1	NADPH + oxidized glutathione -> NADP(+) + 2 glutathione
	gpo_1	2 glutathione + H(2)O(2) -> oxidized glutathione + 2 H(2)O
Membrane transport
Carbohydrates
	ptnC_1	GLUCext + phosphoenolpyruvate -> D-glucose 6-phosphate + pyruvate
	ptnD_1	GLUCext + phosphoenolpyruvate -> D-glucose 6-phosphate + pyruvate
	ptnAB_1	GLUCext + phosphoenolpyruvate -> D-glucose 6-phosphate + pyruvate
	mtlA_1	GLUCext + phosphoenolpyruvate -> D-glucose 6-phosphate + pyruvate
	mtlF_1	GLUCext + phosphoenolpyruvate -> D-glucose 6-phosphate + pyruvate
	fruA_1	FRUText + phosphoenolpyruvate -> D-fructose 1-phosphate + pyruvate
	ptnC_2	MANNext + phosphoenolpyruvate -> D-mannose 6-phosphate + pyruvate
	ptnD_2	MANNext + phosphoenolpyruvate -> D-mannose 6-phosphate + pyruvate
	ptnAB_2	MANNext + phosphoenolpyruvate -> D-mannose 6-phosphate + pyruvate
	yleD_1	SUCRext + phosphoenolpyruvate -> sucrose 6-phosphate + pyruvate
	yleD_2	TRHLext + phosphoenolpyruvate -> trehalose 6-phosphate + pyruvate
	ptbA_2	SALCext + phosphoenolpyruvate -> salicin 6-phosphate + pyruvate
	ptbA_3	ARBText + phosphoenolpyruvate -> arbutin 6-phosphate + pyruvate
	mtlA_2	MNTLext + phosphoenolpyruvate -> D-mannitol 1-phosphate + pyruvate
	mtlF_2	MNTLext + phosphoenolpyruvate -> D-mannitol 1-phosphate + pyruvate
	ptnC_3	GLUMext + phosphoenolpyruvate -> D-glucosamine 6-phosphate + pyruvate
	ptnD_3	GLUMext + phosphoenolpyruvate -> D-glucosamine 6-phosphate + pyruvate
	ptnAB_3	GLUMext + phosphoenolpyruvate -> D-glucosamine 6-phosphate + pyruvate
	ptnC_4	FRUText + phosphoenolpyruvate -> D-fructose 1-phosphate + pyruvate
	ptnD_4	FRUText + phosphoenolpyruvate -> D-fructose 1-phosphate + pyruvate
	ptnAB_4	FRUText + phosphoenolpyruvate -> D-fructose 1-phosphate + pyruvate
	celB_1	CELBext + phosphoenolpyruvate -> cellobiose 6-phoshate + pyruvate
	ptcB_1	CELBext + phosphoenolpyruvate -> cellobiose 6-phoshate + pyruvate
	ptcA_1	CELBext + phosphoenolpyruvate -> cellobiose 6-phoshate + pyruvate
	ptcC_1	CELBext + phosphoenolpyruvate -> cellobiose 6-phoshate + pyruvate
	ptLACT_1	LACText + phosphoenolpyruvate -> lactose 6-phosphate + pyruvate
	ptGALC_1	GALCext + phosphoenolpyruvate -> D-galactose 6-phosphate + pyruvate
	ptMALT_1	MALText + phosphoenolpyruvate -> maltose 6-phosphate + pyruvate
	ptnD_5	GLUMext + phosphoenolpyruvate -> D-glucosamine 6-phosphate + pyruvate
	ptnAB_5	GLUMext + phosphoenolpyruvate -> D-glucosamine 6-phosphate + pyruvate
	ptnC_5	GLUMext + phosphoenolpyruvate -> D-glucosamine 6-phosphate + pyruvate
	pGLUC_1	GLUCext + H(+)ext -> D-glucose + H(+)
	gntP_1	GLCNext + H(+)ext <-> D-gluconate + H(+)
	lacS_1	LACText + H(+)ext <-> lactose + H(+)
	maeP_1	MALAext + H(+)ext <-> (S)-malate + H(+)
	malF_1	MALText + H(+)ext <-> maltose + H(+)
	malG_1	MALText + H(+)ext <-> maltose + H(+)
	rbsC_1	RIBext + H(+)ext <-> D-ribose + H(+)
	rbsD_1	RIBext + H(+)ext <-> D-ribose + H(+)
	uxuT_1	GLNText + H(+)ext <-> D-glucoronate + H(+)
	xylT_1	XYLext + H(+)ext <-> D-xylose + H(+)
	xynT_1	XYLext + H(+)ext <-> D-xylose + H(+)	Erlandson, K.A. et al (2001)
	pGALC_1	GALCext + H(+)ext <-> D-galactose + H(+)
	pSUCR_1	SUCRext + H(+)ext <-> sucrose + H(+)
	ATPp_1	ATP -> ADP + phosphate
Aminoacids and peptides
	arcD1_1	ARGext + L-ornithine -> L-arginine + ORNext	Christensen, J. et al (1999)
	arcD2_1	ARGext + L-ornithine -> L-arginine + ORNext	Christensen, J. et al (1999)
	brnQ_1	LEUext + H(+)ext <-> L-leucine + H(+)	Benthin, S. (1992)
	brnQ_2	ILEext + H(+)ext <-> L-isoleucine + H(+)	Benthin, S. (1992)
	brnQ_3	VALext + H(+)ext <-> L-valine + H(+)	Benthin, S. (1992)
	busAB_1	BEText + ATP -> betaine + ADP + phosphate
	choS_1	CHOext + ATP -> choline + ADP + phosphate
	gadC_1	GLUext + 4-aminobutanoate -> L-glutamate + GABAext
	glnP_1	GLNext + ATP -> L-glutamine + ADP + phosphate	Benthin, S. (1992)
	gltP_1	GLUext + ATP -> L-glutamate + ADP + phosphate	Benthin, S. (1992)
	gltS_1	GLUext + ATP -> L-glutamate + ADP + phosphate	Benthin, S. (1992)
	gltS_2	ARGext + ATP -> L-arginine + ADP + phosphate
	pALA_1	ALAext + H(+)ext <-> L-alanine + H(+)	Benthin, S. (1992)
	pGLY_1	GLYext + H(+)ext <-> glycine + H(+)	Benthin, S. (1992)
	pSER_1	SERext + H(+)ext <-> L-serine + H(+)	Benthin, S. (1992)
	pTHR_1	THRext + H(+)ext <-> L-threonine + H(+)	Benthin, S. (1992)
	lysP_1	LYSext + H(+)ext <-> L-lysine + H(+)
	lysQ_1	LYSext + H(+)ext <-> L-lysine + H(+)
	pPHE_1	PHEext + H(+)ext <-> L-phenylalanine + H(+)	Benthin, S. (1992)
	pTYR_1	TYRext + H(+)ext <-> L-tyrosine + H(+)	Benthin, S. (1992)
	pTRP_1	TRPext + H(+)ext <-> L-tryptophan + H(+)	Benthin, S. (1992)
	pHIS_1	HISext + H(+)ext <-> L-histidine + H(+)
	pCYS_1	CYSext + H(+)ext <-> L-cysteine + H(+)
	pMET_1	METext + H(+)ext <-> L-methionine + H(+)
	pASP_1	ASPext + H(+)ext <-> L-aspartate + H(+)
	pASN_1	ASNext + H(+)ext <-> L-asparagine + H(+)
	pPRO_1	L-proline <-> PROext
	dtpT_1	DPEPext + H(+)ext -> dipeptide + H(+)
	dtpT_2	TPEPext + H(+)ext -> tripeptide + H(+)
	dtpP_1	DPEPext + ATP -> dipeptide + ADP + phosphate
	dtpP_2	TPEPext + ATP -> tripeptide + ADP + phosphate
	potC_1	SPRMext + ATP -> spermidine + ADP + phosphate
	potB_1	SPRMext + ATP -> spermidine + ADP + phosphate
	potC_2	PUTRext + ATP -> putrescine + ADP + phosphate
	potB_2	PUTRext + ATP -> putrescine + ADP + phosphate
Nucleosides, vitamins and fatty acids
	pbuX_1	XANext + H(+)ext <-> xanthine + H(+)
	pyrP_1	URAext + H(+)ext <-> uracil + H(+)
	pCYST_1	CYSText + H(+)ext <-> cytosine + H(+)
	pADE_1	ADEext + H(+)ext <-> adenine + H(+)
	pGNN_1	GNNext + H(+)ext <-> guanine + H(+)
	pHYXN_1	HYXNext + H(+)ext <-> hypoxanthine + H(+)
	pTHI_1	THIext + H(+)ext -> thiamine + H(+)
	pRIBF_1	RIBFext + H(+)ext -> riboflavin + H(+)
	pPAN_1	PANext + H(+)ext -> pantothenate + H(+)
	pFOL_1	FOLext + H(+)ext -> folate + H(+)
	pNICO_1	NICOext + H(+)ext -> nicotinamide + H(+)
	pBIOT_1	BIOText + H(+)ext -> biotin + H(+)
	pPYRO_1	PYROext + H(+)ext -> pyrodal + H(+)
	pC140_1	C140ext -> myristic
	pC160_1	C160ext -> palmitate
	pC180_1	C180ext -> stearate
Metabolism products
	glpF1_1	GLYCext <-> glycerol
	glpF2_1	GLYCext <-> glycerol
	glpT_1	GLYC-3-Pext <-> glycerol 3-phosphate
	mleP_1	MALAext <-> (S)-malate
	pLCTT_1	(S)-lactate + H(+) <-> LCTText + H(+)ext
	pPYR_1	pyruvate + H(+) <-> PYRext + H(+)ext
	pFORM_1	formate <-> FORMext
	pAALD_1	acetaldehyde <-> AALDext
	pETOH_1	ethanol <-> ETOHext
	pACET_1	acetate + H(+) <-> ACEText + H(+)ext
	pBDOH_1	(R,R)-butane-2,3-diol <-> BDOHext
	pDTYL_1	diacetyl <-> DTYLext
	pACTN_1	2-acetoin <-> ACTNext
	pALCTT_1	2-acetolactate <-> ALCTText
	pGABA_1	4-aminobutanoate -> GABAext
	pMTTL_1	methanethiol -> MTTLext
	pMTAL_1	methional -> MTALext
	p3MOB_1	3-methyl-2-oxobutanoate -> 3MOBext
	p3MOP_1	3-methyl-2-oxopentanoate -> 3MOPext
	p4MOP_1	4-methyl-2-oxopentanoate -> 4MOPext
	pHPL_1	4-hydroxyphenyllactate -> HPLext
	pHPA_1	4-hydroxyphenylacetate -> HPAext
	pPLCT_1	phenyllactate -> PLCText
	pPACT_1	phenylacetate -> PACText
	pI3A_1	indol-3-acetate -> I3Aext
	pI3L_1	indol-3-lactate -> I3Lext
	pI3CA_1	indol-3-carboxaldehyde -> I3CAext
Ions and gases
	yafB_1	SLFext -> sulfate
	amtB_1	NH(3)ext <-> NH(3)
	nah_1	Na(+)ext + H(+) <-> Na(+) + H(+)ext
	pCO2_1	CO(2) <-> CO(2)ext
	pO2_1	O(2)ext <-> O(2)
	pstC_1	Piext + H(+)ext -> phosphate + H(+)
	pstC_2	PPiext + H(+)ext -> diphosphate + H(+)
Others
	pcaC_1	4-carboxymuconolactone -> 5-oxo-4,5-dihydrofuran-2-acetate + CO(2)
	sodA_1	2 superoxide + 2 H(+) -> O(2) + H(2)O(2)
	xylH_1	2-oxo-4-hexenediote <-> 2-oxo-3-hexenodiote	Taylor A.B. et al (1998)
Macromolecular and Biomass assembly
	PROTass	8.6 L-alanine + 4.1 L-arginine + 3.1 L-aspartate + 5.9 L-asparagine + 3.4 L-cysteine + 3.6 L-glutamate + 6.4 L-glutamine + 9.2 glycine + 1.5 L-histidine + 6.1 L-isoleucine + 8.7 L-leucine + 7.2 L-lysine + 2.5 L-methionine + 3.8 L-phenylalanine + 3.5 L-proline + 5.1 L-serine + 5.6 L-threonine + 1.7 L-tryptophan + 2.7 L-tyrosine + 7.2 L-valine + 430.6 ATP -> 100 PROT + 430.6 ADP + 430.6 phosphate
	DNAass	32.3 dAMP + 17.7 dCMP + 17.7 dGMP + 32.3 dTMP + 337.2 ATP -> 100 DNA + 337.2 ADP + 337.2 phosphate
	RNAass	26.2 AMP + 20 CMP + 32.2 GMP + 21.6 UMP + 240 ATP -> 100 RNA + 240 ADP + 240 phosphate
	LIPass	18.9 phosphatidylglycerol + 42.5 cardiolipin + 4.3 lysophosphatidylglycerol + 30.3 diglucosyl diacylglycerol + 4 monoglucosyl diacylglycerol -> 100 LIP
	BIOMass	4.201 PROT + 0.074 DNA + 0.329 RNA + 0.015 LTA + 0.032 LIP + 0.119 PG + 0.064 POLYS + 18.15 ATP -> BIOMASS + 18.15 ADP + 18.15 phosphate
Maintenance
	ATPm	ATP -> ADP + phosphate	Benthin, S. (1992)

## Sheet: alphabetic_order
Reaction name	ORF	Annotated function	Reaction	EC number	Function assigned by
accA_1	accA	acetyl-CoA carboxylase carboxyl transferase subunit alpha	ATP + acetyl-CoA + CO(2) -> ADP + phosphate + malonyl-CoA		swiss|O34847|ACCA_BACSU
accB_1	accB	acetyl-CoA carboxylase carboxyl transferase subunit alpha	ATP + acetyl-CoA + CO(2) -> ADP + phosphate + malonyl-CoA		swiss|P49786|BCCP_BACSU
accD_1	accD	acetyl-CoA carboxylase carboxyl transferase subunit beta	ATP + acetyl-CoA + CO(2) -> ADP + phosphate + malonyl-CoA		swiss|P51198|ACCD_PORPU
ackA1_1	ackA1	acetate kinase	ADP + acetyl phosphate <-> ATP + acetate	2.7.2.1	swiss|P37877|ACKA_BACSU
ackA2_1	acKA2	acetate kinase	ADP + acetyl phosphate <-> ATP + acetate
acpD_1	acpD	acyl carrier protein phosphodiesterase	ACP + H(2)O <-> pantetheine 4'-phosphate	3.1.4.14	swiss|P41407|ACPD_ECOLI
acpS_1	acpS	holo-[acyl-carrier protein] synthase	CoA <-> adenosine 3',5'-bisphosphate + ACP	2.7.8.7	swiss|P96618|ACPS_BACSU
add_1	add	adenosine deaminase	adenosine + H(2)O -> inosine + NH(3)	3.5.4.4	swiss|P22333|ADD_ECOLI
add_2	add	adenosine deaminase	deoxyadenosine + H(2)O -> deoxyinosine + NH(3)	3.5.4.4	swiss|P22333|ADD_ECOLI
adhA_1	adhA	alcohol dehydrogenase	acetaldehyde + NADH + H(+) -> ethanol + NAD(+)	1.1.1.1	swiss|P20368|ADH1_ZYMMO
adhE_1	adhE	alcohol dehydrogenase / acetaldehyde dehydrogenase	acetyl-CoA + NADH <-> acetaldehyde + CoA + NAD(+)	1.2.1.10	swiss|Q24803|ADH2_ENTHI
adk_1	adk	adenylate kinase	ATP + AMP <-> ADP + ADP	2.7.4.3	swiss|P27143|KAD_LACLA
adk_2	adk	adenylate kinase	ATP + dAMP <-> ADP + dADP	2.7.4.3	swiss|P27143|KAD_LACLA
agl_1	agl	alpha-glucosidase	maltose + H(2)O -> 2 D-glucose	3.2.1.20	swiss|P29094|O16G_BACTR
agl_2	agl	alpha-glucosidase	sucrose + H(2)O -> D-glucose + D-fructose	3.2.1.20	swiss|P29094|O16G_BACTR
aldB_1	aldB	acetolactate decarboxylase	2-acetolactate <-> 2-acetoin + CO(2)	4.1.1.5	swiss|P23616|ALDC_BACBR
als_1	als	acetolactate synthase large subunit	2 pyruvate -> 2-acetolactate + CO(2)	4.1.3.18	swiss|Q04789|ILVX_BACSU
amtB_1	amtB	ammonium transporter	NH(3)ext <-> NH(3)		swiss|Q07429|NRGA_BACSU
ansB_1	ansB	L-asparaginase	L-asparagine + H(2)O -> L-aspartate + NH(3)	3.5.1.1	swiss|P30363|ASPG_BACLI
apt_1	apt	adenine phosphoribosyltransferase	adenine + 5-phospho-alpha-D-ribose 1-diphosphate <-> AMP + diphosphate	2.4.2.7	swiss|O34443|APT_BACSU
araT_1	araT	aminotransferase	4-hydroxyphenylpyruvate + L-glutamate <-> L-tyrosine + 2-oxoglutarate	2.6.1.1 or 2.6.1.9	swiss|P16524|PATA_BACSU
araT_10	araT	Aminotransferase	L-phenylalanine + indol-3-pyruvate <-> phenylpyruvate + L-tryptophan		swiss|P16524|PATA_BACSU
araT_11	araT	Aminotransferase	L-phenylalanine + 4-methylthio 2-oxobutyrate <-> phenylpyruvate + L-methionine		swiss|P16524|PATA_BACSU
araT_12	araT	Aminotransferase	L-phenylalanine + 4-hydroxyphenylpyruvate <-> phenylpyruvate + L-tyrosine
araT_13	araT	aminotransferase	L-tryptophan + 2-oxoglutarate <-> indol-3-pyruvate + L-glutamate		swiss|P16524|PATA_BACSU
araT_14	araT	Aminotransferase	L-tryptophan + 4-methyl-2-oxopentanoate <-> indol-3-pyruvate + L-leucine		swiss|P16524|PATA_BACSU
araT_15	araT	Aminotransferase	L-tryptophan + 3-methyl-2-oxopentanoate <-> indol-3-pyruvate + L-isoleucine		swiss|P16524|PATA_BACSU
araT_16	araT	Aminotransferase	L-tryptophan + phenylpyruvate <-> indol-3-pyruvate + L-phenylalanine		swiss|P16524|PATA_BACSU
araT_17	araT	Aminotransferase	L-tryptophan + 4-methylthio 2-oxobutyrate <-> 4-hydroxyphenylpyruvate + L-methionine		swiss|P16524|PATA_BACSU
araT_18	araT	Aminotransferase	L-tryptophan + 4-hydroxyphenylpyruvate <-> indol-3-pyruvate + L-tyrosine
araT_2	araT	Aminotransferase	L-tyrosine + 4-methyl-2-oxopentanoate <-> 4-hydroxyphenylpyruvate + L-leucine		swiss|P16524|PATA_BACSU
araT_3	araT	Aminotransferase	L-tyrosine + 3-methyl-2-oxopentanoate <-> 4-hydroxyphenylpyruvate + L-isoleucine		swiss|P16524|PATA_BACSU
araT_4	araT	Aminotransferase	L-tyrosine + phenylpyruvate <-> 4-hydroxyphenylpyruvate + L-phenylalanine		swiss|P16524|PATA_BACSU
araT_5	araT	Aminotransferase	L-tyrosine + 4-methylthio 2-oxobutyrate <-> 4-hydroxyphenylpyruvate + L-methionine		swiss|P16524|PATA_BACSU
araT_6	araT	Aminotransferase	L-tyrosine + indol-3-pyruvate <-> 4-hydroxyphenylpyruvate + L-tryptophan		swiss|P16524|PATA_BACSU
araT_7	araT	aminotransferase	phenylpyruvate + L-glutamate <-> L-phenylalanine + 2-oxoglutarate	2.6.1.1 or 2.6.1.9	swiss|P16524|PATA_BACSU
araT_8	araT	Aminotransferase	L-phenylalanine + 4-methyl-2-oxopentanoate <-> phenylpyruvate + L-leucine		swiss|P16524|PATA_BACSU
araT_9	araT	Aminotransferase	L-phenylalanine + 3-methyl-2-oxopentanoate <-> phenylpyruvate + L-isoleucine		swiss|P16524|PATA_BACSU
arcA_1	arcA	arginine deiminase	L-arginine + H(2)O -> L-citrulline + NH(3)	3.5.3.6	swissnew|O53088|ARCA_LACSK
arcC1_1	arcC1	carbamate kinase	ADP + carbamoyl phosphate <-> ATP + NH(3) + CO(2)	2.7.2.2	swissnew|P35836|ARCC_ENTFC
arcC2_1	arcC2	carbamate kinase	ADP + carbamoyl phosphate <-> ATP + NH(3) + CO(2)	2.7.2.2	swissnew|P35836|ARCC_ENTFC
arcC3_1	arcC3	carbamate kinase	ADP + carbamoyl phosphate <-> ATP + NH(3) + CO(2)	2.7.2.2	swissnew|P35836|ARCC_ENTFC
arcD1_1	arcD1	arginine/ornitine antiporter	ARGext + L-ornithine -> L-arginine + ORNext		swiss|O53092|ARCD_LACSK
arcD2_1	arcD2	arginine/ornitine antiporter	ARGext + L-ornithine -> L-arginine + ORNext		swiss|O53092|ARCD_LACSK
argB_1	argB	acetylglutamate kinase	ATP + N-acetyl-L-glutamate -> ADP + N-acetyl-5-glutamyl phosphate	2.7.2.8	swiss|O67848|ARGB_AQUAE
argC_1	argC	N-acetyl-gamma-glutamyl-phosphate reductase	N-acetyl-5-glutamyl phosphate + NADPH + H(+) <-> N-acetyl-L-glutamate 5-semialdehyde + NADP(+) + phosphate	1.2.1.38	swiss|O08318|ARGC_LACPL
argD_1	argD	acetylornithine aminotransferase	N-acetyl-L-glutamate 5-semialdehyde + L-glutamate <-> N2-acetyl-L-ornithine + 2-oxoglutarate	2.6.1.11	swiss|O66442|ARGD_AQUAE
argE_1	argE	acetylornithine deacetylase	N2-acetyl-L-ornithine + H(2)O -> acetate + L-ornithine	3.5.1.16	swiss|P23908|ARGE_ECOLI
argF_1	argF	ornithine carbamoyltransferase	carbamoyl phosphate + L-ornithine <-> phosphate + L-citrulline	2.1.3.3	swissnew|P16964|OTCC_STRPY
argG_1	acKA2	argininosuccinate synthase	ATP + L-citrulline + L-aspartate -> AMP + diphosphate + L-argininosuccinate		swiss|P37877|ACKA_BACSU
argH_1	argH	argininosuccinate lyase	L-argininosuccinate <-> fumarate + L-arginine	4.3.2.1	swiss|O34858|ARLY_BACSU
argJ_1	argJ	glutamate N-acetyltransferase / amino-acid N-acetyltransferase	acetyl-CoA + L-glutamate -> CoA + N-acetyl-L-glutamate	2.3.1.1	sp|P36843|ARGJ_BACSU
argJ_2	argJ	glutamate N-acetyltransferase / amino-acid N-acetyltransferase	N2-acetyl-L-ornithine + L-glutamate -> L-ornithine + N-acetyl-L-glutamate	2.3.1.35	sp|P36843|ARGJ_BACSU
aroA_1	aroA	3-phosphoshikimate 1-carboxyvinyltransferase	phosphoenolpyruvate + 3-phosphoshikimate <-> phosphate + 5-O-(1-carboxyvinyl)-3-phosphoshikimate	2.5.1.19	swiss|P43905|AROA_LACLA
aroB_1	aroB	3-dehydroquinate synthase	2-dehydro-3-deoxy-D-arabino-heptonate 7-phosphate -> 3-dehydroquinate + phosphate	4.6.1.3	swiss|P73997|AROB_SYNY3
aroC_1	aroC	chorismate synthase	5-O-(1-carboxyvinyl)-3-phosphoshikimate -> chorismate + phosphate		swissnew|Q9KCB7|AROC_BACHD
aroD_1	aroD	3-dehydroquinate dehydratase	3-dehydroquinate <-> 5-dehydroshikimate + H(2)O		swiss|P36923|EBSD_ENTFA
aroE_1	aroE	shikimate 5-dehydrogenase	5-dehydroshikimate + NADPH + H(+) <-> shikimate + NADP(+)	1.1.1.25	swiss|Q58484|AROE_METJA
aroF_1	aroF	phospho-2-dehydro-3-deoxyheptonate aldolase	phosphoenolpyruvate + D-erythrose 4-phosphate + H(2)O -> 2-dehydro-3-deoxy-D-arabino-heptonate 7-phosphate + phosphate	4.1.2.15	swiss|O54459|AROH_ERWHE
aroH_1	aroH	Trp-sensitive phospho-2-dehydro-deoxyheptonate aldolase	phosphoenolpyruvate + D-erythrose 4-phosphate + H(2)O -> 2-dehydro-3-deoxy-D-arabino-heptonate 7-phosphate + phosphate	4.1.2.15	swiss|O54459|AROH_ERWHE
aroK_1	aroK	shikimate kinase	ATP + shikimate+ H(+) -> ADP + 3-phosphoshikimate	2.7.1.71	swiss|P43906|AROK_LACLA
asd_1	asd	aspartate-semialdehyde dehydrogenase	4-phospho-L-aspartate + NADPH <-> L-aspartate 4-semialdehyde + phosphate + NADP(+)	1.2.1.11	swiss|P10539|DHAS_STRMU
asnB_1	asnB	asparagine synthetase B	ATP + L-aspartate + L-glutamine -> AMP + diphosphate + L-asparagine + L-glutamate	6.3.5.4	swiss|Q61024|ASNS_MOUSE
asnH_1	asnH	asparagine synthetase	ATP + L-aspartate + L-glutamine -> AMP + diphosphate + L-asparagine + L-glutamate	6.3.5.4	swiss|P54420|ASNB_BACSU
aspB_1	aspB	aspartate aminotransferase	oxaloacetate + L-glutamate <-> L-aspartate + 2-oxoglutarate	2.6.1.1	swiss|P53001|AAT1_BACSU
aspC_1	aspC	aspartate aminotransferase	oxaloacetate + L-glutamate <-> L-aspartate + 2-oxoglutarate
bacA_1	bacA	undecaprenol kinase	ATP + undecaprenol <-> ADP + undecaprenyl phosphate	2.7.1.66	sptrembl|Q9RB37|Q9RB37
bcaT_1	bcaT	branched-chain amino acid aminotransferase	L-valine + 2-oxoglutarate <-> 3-methyl-2-oxobutanoate + L-glutamate	2.6.1.42	swiss|P54689|ILVE_HAEIN
bcaT_2	bcaT	branched-chain amino acid aminotransferase	L-isoleucine + 2-oxoglutarate <-> 3-methyl-2-oxopentanoate + L-glutamate	2.6.1.42	swiss|P54689|ILVE_HAEIN
bcaT_3	bcaT	branched-chain amino acid aminotransferase	L-leucine + 2-oxoglutarate <-> 4-methyl-2-oxopentanoate + L-glutamate	2.6.1.42	swiss|P54689|ILVE_HAEIN
bglA_1	bglA	6-phospho-beta-glucosidase	6-phospho-beta-D-glucoside-(1,4)-D-glucose + H(2)O -> D-glucose 6-phosphate + D-glucose	3.2.1.86	swiss|P42973|BGLA_BACSU
bglA_2	bglA	6-phospho-beta-glucosidase	salicin 6-phosphate + H(2)O -> beta-D-glucose 6-phosphate + 2-(hydroxymethyl)phenol	3.2.1.86	swiss|P42973|BGLA_BACSU
bglA_3	bglA	6-phospho-beta-glucosidase	arbutin 6-phosphate + H(2)O -> beta-D-glucose 6-phosphate + hydroquinone	3.2.1.86	swiss|P42973|BGLA_BACSU
bglS_1	bglS	beta-glucosidase A	gentobiose + H(2)O -> 2 beta-D-glucose	3.2.1.21	swiss|P42403|BGL2_BACSU
bglS_2	bglS	beta-glucosidase A	cellobiose + H(2)O -> 2 beta-D-glucose	3.2.1.21	swiss|P42403|BGL2_BACSU
brnQ_1	brnQ	branched chain amino acid permease	LEUext + H(+)ext <-> L-leucine + H(+)		sp|P54104|BRNQ_LACDL
brnQ_2	brnQ	branched chain amino acid permease	ILEext + H(+)ext <-> L-isoleucine + H(+)		sp|P54104|BRNQ_LACDL
brnQ_3	brnQ	branched chain amino acid permease	VALext + H(+)ext <-> L-valine + H(+)		sp|P54104|BRNQ_LACDL
busAB_1	busAB	betaine ABC transporter permease and substrate binding protein	BEText + ATP -> betaine + ADP + phosphate		swiss|P46921|OPAB_BACSU
butA_1	butA	diacetyl reductase (acetoin reductase)	diacetyl + NADH + H(+) -> 2-acetoin + NAD(+)	1.1.1.5	swiss|Q48436|BUDC_KLEPN
butB_1	butB	(R,R)-butanediol dehydrogenase	2-acetoin + NADH + H(+) <-> (R,R)-butane-2,3-diol + NAD(+)	1.1.1.4	swiss|P39714|YAG0_YEAST
carA_1	carA	carbamoyl-phosphate synthase small chain	2 ATP + L-glutamine + CO(2) + H(2)O -> 2 ADP + phosphate + L-glutamate + carbamoyl phosphate	6.3.5.5	swiss|P25993|CARA_BACSU
carB_1	carB	carbamoyl-phosphate synthase large chain	2 ATP + L-glutamine + CO(2) + H(2)O -> 2 ADP + phosphate + L-glutamate + carbamoyl phosphate	6.3.5.5	swiss|P77886|CARB_LACPL
cdd_1	cdd	cytidine deaminase	cytidine + H(2)O -> uridine + NH(3)	3.5.4.5	swiss|P19079|CDD_BACSU
cdd_2	cdd	cytidine deaminase	deoxycytidine + H(2)O -> deoxyuridine + NH(3)	3.5.4.5	swiss|P19079|CDD_BACSU
cdsA_1	cdsA	phosphatidate cytidylyltransferase	CTP + diacylglycerol 3-phosphate <-> diphosphate + CDP-diacylglycerol	2.7.7.41	swiss|O31752|CDSA_BACSU
cdsA_2	cdsA	phosphatidate cytidylyltransferase	CTP + acylglycerol 3-phosphate <-> diphosphate + CDP-acylglycerol	2.7.7.41	swiss|O31752|CDSA_BACSU
celB_1	celB	cellobiose-specific PTS system IIC component	CELBext + phosphoenolpyruvate -> cellobiose 6-phoshate + pyruvate	2.7.1.69
ceo_1	ceo	N5-carboxyethyl-ornithine synthase	L-ornithine + pyruvate + NADPH -> N5-(L-1-carboxyethyl)-L-ornithine + NADP(+) + H(2)O	1.5.1.24
ceo_2	ceo	N5-carboxyethyl-ornithine synthase	L-lysine + pyruvate + NADPH -> N6-(L-1-carboxyethyl)-L-lysine + NADP(+) + H(2)O	1.5.1.24
chem_1		spontaneous reaction	2-acetolactate + O(2) -> diacetyl + CO(2)
chem_2		spontaneous reaction	L-glutamate 5-semialdehyde <-> 1-pyrroline-5-carboxylate
choS_1	choS	choline ABC transporter permease and substrate binding protein	CHOext + ATP -> choline + ADP + phosphate		sptrembl|Q9XBN5|Q9XBN5
citB_1	citB	aconitase	citrate <-> isocitrate	4.2.1.3	swiss|P09339|ACON_BACSU
citE_1	citE	citrate lyase beta chain	citrate -> acetate + oxaloacetate	4.1.3.6	swiss|O53078|CILB_LEUMC
clsA_1	clsA	cardiolipin synthase	2 phosphatidylglycerol <-> cardiolipin + glycerol	2.7.8.-	swiss|P71040|CLS2_BACSU
clsB_1	clsB	cardiolipin synthase	2 phosphatidylglycerol <-> cardiolipin + glycerol	2.7.8.-	swiss|P71040|CLS2_BACSU
cmk_1	cmk	cytidine monophosphate kinase	ATP + CMP <-> ADP + CDP	2.7.4.14	swiss|P38493|KCY_BACSU
cmk_2	cmk	cytidine monophosphate kinase	ATP + dCMP <-> ADP + dCDP	2.7.4.14	swiss|P38493|KCY_BACSU
coaA_1	coaA	pantothenate kinase	ATP + pantothenate -> ADP + pantetheine 4'-phosphate	2.7.1.33	swissnew|Q9K8X7|COAA_BACHD
cpsM_1	cpsM	dTDP-4-keto-6-deoxyglucose-3,5-epimerase	dTDP-4-dehydro-6-deoxy-D-glucose -> dTDP-4-dehydro-6-deoxy-L-mannose	5.1.3.13	sptrembl|P97005|P97005
cysD_1	cysD	O-acetylhomoserine sulfhydrylase	O-acetyl-L-homoserine + methanethiol -> L-methionine + acetate	4.2.99.10	swiss|P50125|CYSD_EMENI
cysD_2	cysD	O-acetylhomoserine sulfhydrylase	O-acetyl-L-homoserine + H(2)S -> L-homocysteine + acetate	4.2.99.10	swiss|P50125|CYSD_EMENI
cysE_1	cysE	serine acetyltransferase	acetyl-CoA + L-serine <-> CoA + O-acetyl-L-serine	2.3.1.30	swiss|P23145|NIFP_AZOCH
cysK_1	cysK	cysteine synthase	O-acetyl-L-serine + H(2)S -> L-cysteine + acetate	4.2.99.8	swiss|P37887|CYSK_BACSU
cysM_1	cysM	cysteine synthase	O-acetyl-L-serine + H(2)S -> L-cysteine + acetate
dal_1	dal	alanine racemase	L-alanine <-> D-alanine	5.1.1.1	swiss|O08445|ALR_LACPL
dapA_1	dapA	dihydrodipicolinate synthase	L-aspartate 4-semialdehyde + pyruvate -> 2,3-dihydrodipicolinate + 2 H(2)O	4.2.1.52	swiss|Q04796|DAPA_BACSU
dapB_1	dapB	dihydrodipicolinate reductase	2,3-dihydrodipicolinate + NADPH + H(+) -> 2,3,4,5-tetrahydropyridine-2-carboxylate + NADP(+)	1.3.1.26	swiss|P42976|DAPB_BACSU
dcdA_1	dcdA	dCMP deaminase	dCMP + H(2)O -> dUMP + NH(3)	3.5.4.12	swiss|O22000|DCTD_BPMD2
ddl_1	ddl	D-alanine-D-alanine ligase	ATP + 2 D-alanine -> ADP + phosphate + D-alanyl-D-alanine	6.3.2.4	swiss|O54631|DDL_STRPN
deoB_1	deoB	phosphopentomutase	2-deoxy-D-ribose 1-phosphate <-> 2-deoxy-D-ribose 5-phosphate	5.4.2.7
deoB_2	deoB	phosphopentomutase	D-ribose 5-phosphate <-> D-ribose 1-phosphate	5.4.2.7
deoC_1	deoC	deoxyribose-phosphate aldolase	2-deoxy-D-ribose 5-phosphate <-> D-glyceraldehyde 3-phosphate + acetaldehyde	4.1.2.4	swiss|P39121|DEOC_BACSU
deoD_1	deoD	purine-nucleoside phosphorylase	guanosine + phosphate <-> guanine + D-ribose 1-phosphate	2.4.2.1	swiss|O32810|DEOD_LACLC
deoD_2	deoD	purine-nucleoside phosphorylase	inosine + phosphate <-> hypoxanthine + D-ribose 1-phosphate	2.4.2.1	swiss|O32810|DEOD_LACLC
deoD_3	deoD	purine-nucleoside phosphorylase	deoxyguanosine + phosphate <-> guanine + D-ribose 1-phosphate	2.4.2.1	swiss|O32810|DEOD_LACLC
deoD_4	deoD	purine-nucleoside phosphorylase	deoxyinosine + phosphate <-> hypoxanthine + D-ribose 1-phosphate	2.4.2.1	swiss|O32810|DEOD_LACLC
deoD_5	deoD	purine-nucleoside phosphorylase	xanthosine + phosphate <-> xanthine + D-ribose 1-phosphate	2.4.2.1	swiss|O32810|DEOD_LACLC
dfrA_1	dfrA	dihydropholate reductase	dihydrofolate + NADPH + H(+) -> tetrahydrofolate + NADP(+)		swiss|Q59487|DYR_LACLA
dfrA_2	dfrA	dihydropholate reductase	folate + NADPH + H(+) <-> dihydrofolate + NADP(+)		swiss|Q59487|DYR_LACLA
dgkA_1	dgkA	diacylglycerol kinase	ATP + diacylglycerol -> ADP + diacylglycerol 3-phosphate	2.7.1.107	swiss|Q05888|KDGL_STRMU
DIPHOS	yshC	inorganic pyrophosphatase	diphosphate -> 2 phosphate	3.6.1.1	sp|P37487|YYBQ_BACSU
dtpP_1	dtpP	di-/tripeptide transporter (hydrophobic (branched-chain amino acid) residues)	DPEPext + ATP -> dipeptide + ADP + phosphate
dtpP_2	dtpP	di-/tripeptide transporter (hydrophobic (branched-chain amino acid) residues)	TPEPext + ATP -> tripeptide + ADP + phosphate
dtpT_1	dtpT	di-/tripeptide transporter (hydrophilic and charged peptides)	DPEPext + H(+)ext -> dipeptide + H(+)
dtpT_2	dtpT	di-/tripeptide transporter (hydrophilic and charged peptides)	TPEPext + H(+)ext -> tripeptide + H(+)
dukA_1	dukA	deoxyguanosine kinase	ATP + deoxyguanosine -> ADP + dGMP
dukA_2	dukA	deoxyguanosine kinase	ATP + deoxyadenosine -> ADP + dAMP
dukB_1	dukB	deoxynucleoside kinase	ATP + deoxyguanosine -> ADP + dGMP
dukB_2	dukB	deoxynucleoside kinase	ATP + deoxyadenosine -> ADP + dAMP
dut_1	dut	deoxyuridine 5'-triphosphate nucleotidohydrolase	dUTP + H(2)O -> dUMP + diphosphate
enoA_1	enoA	enolase	2-phospho-D-glycerate <-> phosphoenolpyruvate + H(2)O
enoB_1	enoB	2-phosphoglycerate dehydratase	2-phospho-D-glycerate <-> phosphoenolpyruvate + H(2)O	4.2.1.11	swiss|O52191|ENO_STRTR
fabD_1	fabD	malonyl CoA-acyl carrier protein transacylase	malonyl-CoA + ACP <-> malonyl-[acyl-carrier protein] + CoA	2.3.1.39	swiss|P25715|FABD_ECOLI
fabH_1	fabH	3-oxoacyl-[acyl-carrier-protein] synthase III	acetyl-CoA + ACP <-> acyl-[acyl-carrier protein] + CoA		swissnew|O67185|FABH_AQUAE
fadA_1	fadA	acetyl coenzyme A acetyltransferase	2 acetyl-CoA <-> CoA + acetoacetyl-CoA	2.3.1.9	swiss|Q46939|YQEF_ECOLI
fbaA_1	fbaA	fructose-bisphosphate aldolase	D-fructose 1,6-bisphosphate <-> glycerone phosphate + D-glyceraldehyde 3-phosphate	4.1.2.13	swiss|O65944|ALF_STRPN
fbp_1	fbp	fructose-1,6-bisphosphatase	D-fructose 1,6-bisphosphate + H(2)O -> D-fructose 6-phosphate + phosphate	3.1.3.11
femD_1	femD	phosphoglucomutase	D-glucose 1-phosphate <-> D-glucose 6-phosphate	5.4.2.2
femD_2	femD	phosphoglucomutase	D-glucosamine 1-phosphate <-> D-glucosamine 6-phosphate	5.4.2.2	emb|CAA70762
fhs_1	fhs	formyltetrahydrofolate synthetase	ATP + formate + tetrahydrofolate <-> ADP + phosphate + 10-formyltetrahydrofolate	6.3.4.3	swiss|Q59925|FTHS_STRMU
folB_1	folB	dihydroneopterin aldolase	2-amino-4-hydroxy-6-(erythro-1,2,3-trihydroxypropyl)dihydropteridine -> 2-amino-4-hydroxy-6-hydroxymethyl-7,8-dihydropteridine + glycolaldehyde	4.1.2.25	swiss|P28823|FOLB_BACSU
folC_1	folC	folylpolyglutamate synthase	ATP + dihydropteroate + L-glutamate -> ADP + phosphate + dihydrofolate	6.3.2.17	swiss|Q05865|FOLC_BACSU
folD_1	folD	methylenetetrahydrofolate dehydrogenase (NADP(+)) / methenyltetrahydrofolate cyclohydrolase	5,10-methenyltetrahydrofolate + H(2)O <-> 10-formyltetrahydrofolate	3.5.4.9	swiss|P96050|FOLD_STRTR
folD_2	folD	methylenetetrahydrofolate dehydrogenase (NADP(+)) / methenyltetrahydrofolate cyclohydrolase	5,10-methylenetetrahydrofolate + NADP(+) <-> 5,10-methenyltetrahydrofolate + NADPH	1.5.1.5	swiss|P96050|FOLD_STRTR
folE_1	folE	GTP cyclohydrolase I / 2-amino-4-hydroxy-6-hydroxymethyldihydropteridine pyrophosphokinase	GTP + 2 H(2)O -> formate + 2-amino-4-hydroxy-6-(erythro-1,2,3-trihydroxypropyl)dihydropteridine triphosphate	3.5.4.16	sptrembl|Q9L6G0|Q9L6G0
folE_2	folE	GTP cyclohydrolase I / 2-amino-4-hydroxy-6-hydroxymethyldihydropteridine pyrophosphokinase	ATP + 2-amino-4-hydroxy-6-hydroxymethyl-7,8-dihydropteridine -> AMP + 2-amino-4-hydroxy-6-hydroxymethyl-7,8-dihydropteridine diphosphate	2.7.6.3	sptrembl|Q9L6G0|Q9L6G0
folP_1	folP	dihydropteroate synthase	2-amino-4-hydroxy-6-hydroxymethyl-7,8-dihydropteridine diphosphate + 4-aminobenzoate -> diphosphate + dihydropteroate	2.5.1.15	swiss|Q51161|DHPS_NEIME
frdC_1	frdC	fumarate reductase flavoprotein subunit	succinate + FAD <-> fumarate + FADH(2)	1.3.99.1	swiss|Q02469|FRDA_SHEFR
fruA_1	fruA	fructose-specific PTS system enzyme IIBC component	FRUText + phosphoenolpyruvate -> D-fructose 1-phosphate + pyruvate	2.7.1.69	swiss|P75039|PTFA_MYCPN
gadB_1	gadB	glutamate decarboxylase	L-glutamate -> 4-aminobutanoate + CO(2)	4.1.1.15	swiss|Q07346|DCE_PETHY
gadC_1	gadC	glutamate-gamma-aminobutyrate antiporter	GLUext + 4-aminobutanoate -> L-glutamate + GABAext		swiss|P39183|XASA_ECOLI
galE_1	galE	UDP-glucose epimerase	UDP-galactose <-> UDP-glucose	5.1.3.2	swiss|P96995|GALE_STRMU
galK_1	galK	galactokinase	ATP + D-galactose -> ADP + alpha-D-galactose 1-phosphate	2.7.1.6	swissnew|Q9S6S2|GAL1_LACLC
galM_1	galM	aldose 1-epimerase	D-galactose <-> beta-D-galactose	5.1.3.3	sptrembl|Q9X417|Q9X417
galT_1	galT	galactose-1-phosphate uridylyltransferase	UTP + alpha-D-galactose 1-phosphate -> diphosphate + UDP-galactose	2.7.7.10	swiss|P96994|GAL7_STRMU
gapA_1	gapA	glyceraldehyde 3-phosphate dehydrogenase	D-glyceraldehyde 3-phosphate + phosphate + NAD(+) <-> 3-phospho-D-glyceroyl phosphate + NADH + H(+)	1.2.1.12	swiss|P52987|G3P_LACLA
gapB_1	gapB	glyceraldehyde 3-phosphate dehydrogenase	D-glyceraldehyde 3-phosphate + phosphate + NAD(+) <-> 3-phospho-D-glyceroyl phosphate + NADH + H(+)	1.2.1.12	swiss|P52987|G3P_LACLA
glk_1	glk	glucose kinase	ATP + D-glucose -> ADP + D-glucose 6-phosphate	2.7.1.2
glmS_1	glmS	glucosamine--fructose-6-phosphate aminotransferase (isomerizing)	L-glutamine + D-fructose 6-phosphate <-> L-glutamate + D-glucosamine 6-phosphate	2.6.1.16	swissnew|Q9CGT6|GLMS_LACLA
glmU_1	glmU	acetyltransferase	D-glucosamine 1-phosphate + acetyl-CoA -> N-acetyl-alpha-D-glucosamine 1-phosphate + CoA	2.3.1.4	swiss|P14192|GCAD_BACSU
glmU_2	glmU	UDP-N-acetylglucosamine pyrophosphorylase	UTP + N-acetyl-alpha-D-glucosamine 1-phosphate <-> diphosphate + UDP-N-acetyl-D-glucosamine	2.7.7.23	swiss|P14192|GCAD_BACSU
glnA_1	glnA	glutamine synthetase	ATP + L-glutamate + NH(3) -> ADP + phosphate + L-glutamine	6.3.1.2	sp|P19064|GLNA_BACCE
glnP_1	glnP	glutamine ABC transporter permease and substrate binding protein PROTEIN	GLNext + ATP -> L-glutamine + ADP + phosphate		sptrembl|Q9RVK0|Q9RVK0
glpF1_1	glpF1	glycerol uptake facilitator	GLYCext <-> glycerol		swiss|P52281|GLPF_STRPN
glpF2_1	glpF2	glycerol uptake facilitator	GLYCext <-> glycerol		swiss|P52281|GLPF_STRPN
glpK_1	glpK	glycerol kinase	ATP + glycerol -> ADP + glycerol 3-phosphate	2.7.1.30	swiss|O34154|GLPK_ENTFA
glpT_1	glpT	glycerol-3-phosphatase transporter	GLYC-3-Pext <-> glycerol 3-phosphate		swiss|P96335|GLPT_HAEIN
gltA_1	gltA	citrate synthase	acetyl-CoA + H(2)O + oxaloacetate <-> citrate + CoA	4.1.3.7	sptrembl|Q9RAT5|Q9RAT5
gltB_1	gltB	glutamate synthase (NADPH) large chain	2 L-glutamate + NADP(+) <-> L-glutamine + 2-oxoglutarate + NADPH	1.4.1.13	swiss|P55037|GLTB_SYNY3
gltD_1	gltD	glutamate synthase (NADPH) small chain	2 L-glutamate + NADP(+) <-> L-glutamine + 2-oxoglutarate + NADPH	1.4.1.13	swiss|Q03460|GLSN_MEDSA
gltP_1	gltP	glutamate ABC transporter permease protein	GLUext + ATP -> L-glutamate + ADP + phosphate		swiss|P54536|YQIY_BACSU
gltS_1	gltS	glutamate or arginine ABC transporter substrate binding protein	GLUext + ATP -> L-glutamate + ADP + phosphate		swiss|P54535|YQIX_BACSU
gltS_2	gltS	glutamate or arginine ABC transporter substrate binding protein	ARGext + ATP -> L-arginine + ADP + phosphate		swiss|P54535|YQIX_BACSU
glyA_1	glyA	serine hydroxymethyltransferase	5,10-methylenetetrahydrofolate + glycine + H(2)O <-> tetrahydrofolate + L-serine	2.1.2.1	swiss|P06192|GLYA_SALTY
gmk_1	gmk	guanylate kinase	ATP + GMP <-> ADP + GDP		swissnew|O34328|KGUA_BACSU
gmk_2	gmk	guanylate kinase	ATP + dGMP <-> ADP + dGDP	2.7.4.8	swissnew|O34328|KGUA_BACSU
gnd_1	gnd	6-phosphogluconate dehydrogenase, decarboxylating	6-phospho-D-gluconate + NADP(+) -> D-ribulose 5-phosphate + CO(2) + NADPH + H(+)	1.1.1.44	swiss|P96789|6PGD_LACLC
gntK_1	gntK	gluconate kinase	ATP + D-gluconate -> ADP + 6-phospho-D-gluconate	2.7.1.12	swiss|P12011|GNTK_BACSU
gntP_1	gntP	gluconate permease	GLCNext + H(+)ext <-> D-gluconate + H(+)		sp|P46832|GNTP_BACLI
gntZ_1	gntZ	6-phosphogluconate dehydrogenase	6-phospho-D-gluconate + NADP(+) -> D-ribulose 5-phosphate + CO(2) + NADPH + H(+)	1.1.1.44	sptrembl|Q9K9H3|Q9K9H3
gpdA_1	gpdA	glycerol-3-phosphate dehydrogenase	glycerone phosphate + NADPH + H(+) <-> glycerol 3-phosphate + NADP(+)	1.1.1.94	swiss|P18158|GLPD_BACSU
gpo_1	gpo	glutathione peroxidase	2 glutathione + H(2)O(2) -> oxidized glutathione + 2 H(2)O	1.11.1.9	swiss|O32770|GPO_LACLC
gshR_1	gshR	glutathione reductase	NADPH + oxidized glutathione -> NADP(+) + 2 glutathione	1.6.4.2	swiss|P06715|GSHR_ECOLI
guaA_1	guaA	GMP synthase	ATP + XMP + L-glutamine + H(2)O -> AMP + diphosphate + GMP + L-glutamate	6.3.5.2	swissnew|Q9Z6H4|GUAA_LACLC
guaB_1	guaB	IMP dehydrogenase	IMP + NAD(+) + H(2)O -> XMP + NADH + H(+)	1.1.1.205	swiss|P50099|IMDH_STRPY
guaC_1	guaC	GMP reductase	NADPH + GMP -> NADP(+) + IMP + NH(3) + H(+)	1.6.6.8	sptrembl|Q9ZKZ2|Q9ZKZ2
hasC_1	hasC	UTP-glucose-1-phosphate uridylyltransferase	UTP + D-glucose 1-phosphate <-> diphosphate + UDP-glucose		swiss|Q54713|HASC_STRPY
hisA_1	hisA	phosphoribosylformimino-5-aminoimidazole carboxamide ribotide isomerase	N-(5'-phospho-D-ribosylformimino)-5-amino-1-(5''-phosphoribosyl)-4-imidazolecarboxamide -> N-(5'-phospho-D-1'-ribulosylformimino)-5-amino-1-(5''-phosphoribosyl)-4-imidazolecarboxamide	swiss|Q02131|HIS4_LACLA
hisB_1	hisB	imidazoleglycerol-phosphate dehydratase	D-erythro-1-(imidazol-4-yl)glycerol 3-phosphate -> 3-(imidazol-4-yl)-2-oxopropyl phosphate + H(2)O		swiss|Q02134|HIS7_LACLA
hisC_1	hisC	histidinol-phosphate aminotransferase	3-(imidazol-4-yl)-2-oxopropyl phosphate + L-glutamate <-> L-histidinol-phosphate + 2-oxoglutarate		swiss|Q02135|HIS8_LACLA
hisD_1	hisD	histidinol dehydrogenase	L-histidinol + 2 NAD(+) + H(2)O -> L-histidine + 2 NADH + 3 H(+)		swiss|Q02136|HISX_LACLA
hisG_1	hisG	ATP phosphoribosyltransferase	ATP + 5-phospho-alpha-D-ribose 1-diphosphate <-> 1-(5-phospho-D-ribosyl)-ATP + diphosphate	2.4.2.17
hisH_1	hisH	amidotransferase	N-(5'-phospho-D-1'-ribulosylformimino)-5-amino-1-(5''-phosphoribosyl)-4-imidazolecarboxamide + L-glutamine <-> AICAR + D-erythro-1-(imidazol-4-yl)glycerol 3-phosphate + L-glutamate	2.4.2.-
hisI_1	hisI	phosphoribosyl-ATP pyrophosphatase	1-(5-phospho-D-ribosyl)-ATP + H(2)O -> 1-(5-phospho-D-ribosyl)-AMP + diphosphate	3.6.1.31
hisI_2	hisI	phosphoribosyl-AMP cyclohydrolase	1-(5-phospho-D-ribosyl)-AMP + H(2)O -> N-(5'-phospho-D-ribosylformimino)-5-amino-1-(5''-phosphoribosyl)-4-imidazolecarboxamide
hisK_1	hisK	histidinol phosphatase	L-histidinol-phosphate + H(2)O -> L-histidinol + phosphate		sptrembl|Q9RX45|Q9RX45
hmcM_1	hmcM	hydroxymethylglutaryl-CoA synthase	(S)-3-hydroxy-3-methylglutaryl-CoA + CoA <-> acetyl-CoA + H(2)O + acetoacetyl-CoA		sptrembl|Q9FD71|Q9FD71
hom_1	hom	homoserine dehydrogenase	L-aspartate 4-semialdehyde + NADPH <-> L-homoserine + NADP(+)		swiss|P52985|DHOM_LACLA
hprT_1	hprT	hypoxanthine-guanine phosphoribosyltransferase	IMP + diphosphate <-> hypoxanthine + 5-phospho-alpha-D-ribose 1-diphosphate		swiss|P37472|HPRT_BACSU
hprT_2	hprT	hypoxanthine-guanine phosphoribosyltransferase	GMP + diphosphate <-> guanine + 5-phospho-alpha-D-ribose 1-diphosphate	2.4.2.8
hpt_1	hpt	hypoxantine-guanine phosphorybosyltransferase	IMP + diphosphate <-> hypoxanthine + 5-phospho-alpha-D-ribose 1-diphosphate	2.4.2.8	swiss|P37472|HPRT_BACSU
hpt_2	hpt	hypoxantine-guanine phosphorybosyltransferase	GMP + diphosphate <-> guanine + 5-phospho-alpha-D-ribose 1-diphosphate	2.4.2.8
icd_1	icd	isocitrate dehydrogenase (NADP)	isocitrate + NADP(+) -> 2-oxoglutarate + CO(2) + NADPH + H(+)		swiss|Q59940|IDH_STRMU
ilvA_1	ilvA	threonine deaminase	L-threonine + H(2)O -> 2-oxobutanoate + NH(3) + H(2)O		swiss|Q02145|THD1_LACLA
ilvB_1	ilvB	acetolactate synthase large subunit	2 pyruvate -> 2-acetolactate + CO(2)		swiss|Q02137|ILVB_LACLA
ilvB_2	ilvB	acetolactate synthase	pyruvate + 2-oxobutanoate -> 2-aceto-2-hydroxybutanoate + CO(2)		swiss|Q02137|ILVB_LACLA
ilvC_1	ilvC	ketol-acid reductoisomerase	2-acetolactate + NADPH + H(+) <-> 2,3-dihydroxy-3-methylbutanoate + NADP(+)		swiss|Q02138|ILVC_LACLA
ilvC_2	ilvC	ketol-acid reductoisomerase	2-aceto-2-hydroxybutanoate + NADPH + H(+) <-> 2,3-dihydroxy-3-methylpentanoate + NADP(+)		swiss|Q02138|ILVC_LACLA
ilvD_1	ilvD	dihydroxy-acid dehydratase	2,3-dihydroxy-3-methylbutanoate -> 3-methyl-2-oxobutanoate + H(2)O	4.2.1.9	swiss|Q02139|ILVD_LACLA
ilvD_2	ilvD	dihydroxy-acid dehydratase	2,3-dihydroxy-3-methylpentanoate -> 3-methyl-2-oxopentanoate + H(2)O	4.2.1.9
ilvN_1	ilvN	acetolactate synthase small subunit	2 pyruvate -> 2-acetolactate + CO(2)
ipd_1	ipd	indol pyruvate decarboxylase	indol-3-pyruvate -> indol-3-acetaldehyde + CO(2)	4.1.1.28)	swiss|P23234|DCIP_ENTCL
ispA_1	ispA	geranyltranstransferase	dimethylallyl diphosphate + isopentenyl diphosphate -> geranyl diphosphate + diphosphate	2.5.1.10	swiss|O66126|ISPA_MICLU
ispA_2	ispA	geranyltranstransferase	geranyl diphosphate + isopentenyl diphosphate -> diphosphate + trans,trans-farnesyl diphosphate	2.5.1.10	swiss|O66126|ISPA_MICLU
ispB_1	ispB	heptaprenyl diphosphate synthase component II	4 isopentenyl diphosphate + trans,trans-farnesyl diphosphate -> trans-heptaprenyl diphosphate + 4 diphosphate	gp|AE006256|12723034
kdgA_1	kdgA	2-dehydro-3-deoxyphosphogluconate aldolase	2-dehydro-3-deoxy-D-gluconate 6-phosphate <-> pyruvate + D-glyceraldehyde 3-phosphate	4.1.2.14	swiss|P50846|ALKH_BACSU
kdgK_1	kdgK	2-dehydro-3-deoxygluconokinase	ATP + 2-dehydro-3-deoxy-D-gluconate <-> ADP + 2-dehydro-3-deoxy-D-gluconate 6-phosphate	2.7.1.45	swiss|P50845|KDGK_BACSU
kdtB_1	kdtB	pantetheine-phosphate adenylyltransferase	ATP + pantetheine 4'-phosphate <-> diphosphate + dephospho-CoA	2.7.7.3	swissnew|P58104|COAD_STRPY
lacC_1	lacC	tagatose-6-phosphate kinase	D-tagatose 6-phosphate + ATP <-> D-tagatose 1,6-bisphosphate + ADP	2.7.1.145	swiss|O31714|K1PF_BACSU
lacG_1	lacG	phosphpo-beta-galactosidase	lactose 6-phosphate -> D-glucose + D-galactose 6-phosphate	3.2.1.24
lacS_1	lacS	lactose permease	LACText + H(+)ext <-> lactose + H(+)		gi|4206185
lacZ_1	lacZ	beta-galactosidase	lactose -> D-galactose + D-glucose	3.2.1.23	swiss|Q48727|BGAL_LACLA
ldh_1	ldh	L-lactate dehydrogenase	pyruvate + NADH + H(+) <-> (S)-lactate + NAD(+)	1.1.1.27	swiss|P13714|LDH_BACSU
ldhB_1	ldhB	L-lactate dehydrogenase	pyruvate + NADH + H(+) <-> (S)-lactate + NAD(+)	1.1.1.27	swiss|P13714|LDH_BACSU
ldhX_1	ldhX	L-lactate dehydrogenase	pyruvate + NADH + H(+) <-> (S)-lactate + NAD(+)	1.1.1.27	swiss|P13714|LDH_BACSU
leuA_1	leuA	2-isopropylmalate synthase	acetyl-CoA + 3-methyl-2-oxobutanoate + H(2)O -> 2-isopropylmalate + CoA	4.1.3.12
leuB_1	leuB	3-isopropylmalate dehydrogenase	3-isopropylmalate + NAD(+) -> 4-methyl-2-oxopentanoate + NADH + CO(2)	1.1.1.85	swiss|Q02143|LEU3_LACLA
leuC_1	leuC	3-isopropylmalate dehydratase large subunit	2-isopropylmaleate + H(2)O <-> 3-isopropylmalate	4.2.1.33	swiss|Q02142|LEU2_LACLA
leuD_1	leuD	3-isopropylmalate dehydratase small subunit	2-isopropylmaleate + H(2)O <-> 2-isopropylmalate	4.2.1.33	swiss|P94568|LEUD_BACSU
lysA_1	lysA	diaminopimelate decarboxylase	meso-2,6-diaminoheptanedioate -> L-lysine + CO(2)	4.1.1.20	swiss|O27390|DCDA_METTH
lysP_1	lysP	lysine specific permease	LYSext + H(+)ext <-> L-lysine + H(+)		swiss|P25737|LYSP_ECOLI
lysQ_1	lysQ	lysine specific permease	LYSext + H(+)ext <-> L-lysine + H(+)		swiss|P25737|LYSP_ECOLI
mae_1	mae	malate oxidoreductase	(S)-malate + NAD(+) -> pyruvate + CO(2) + NADH	1.1.1.38	swiss|P16468|MAOX_BACST
maeP_1	maeP	malate permease	MALAext + H(+)ext <-> (S)-malate + H(+)
malF_1	malF	maltose ABC transporter permease protein	MALText + H(+)ext <-> maltose + H(+)		sptrembl|Q9KBA8|Q9KBA8
malG_1	malG	maltose ABC transporter permease protein	MALText + H(+)ext <-> maltose + H(+)		sptrembl|Q9KBA8|Q9KBA8
mapA_1	mapA	maltosephosphorylase	maltose + phosphate -> D-glucose + beta-D-glucose 1-phosphate	2.4.1.8	sptrembl|Q9K109|Q9K109
menA_1	menA	1,4-Dihydroxy-2-naphthoate heptaprenyltransferase	1,4-dihydroxy-2-naphthoate + trans-heptaprenyl diphosphate -> 2-demethyl menaquinone + diphosphate + CO(2)
menB_1	menB	naphthoate synthase	2-succinylbenzoyl-CoA -> 1,4-dihydroxy-2-naphthoate + CoA	4.1.3.36	swiss|P23966|MENB_BACSU
menC_1	yhdB	O-succinylbenzoate-CoA synthase	2-succinyl-6-hydroxy-2,4-cyclohexadiene-1-carboxylate -> 2-succinylbenzoate + H(2)O	4.2.1.-	swiss|P05404|TFDD_ALCEU
menD_1	menD	2-oxoglutarate decarboxylase / 2-succinyl-6-hydroxy-2,4-cyclohexadiene-1-carboxylate synthase	isochorismate + 2-oxoglutarate -> 2-succinyl-6-hydroxy-2,4-cyclohexadiene-1-carboxylate + pyruvate + CO(2)	4.1.1.71 / 4.1.3.-	swiss|P23970|MEND_BACSU
menE_1	menE	O-succinylbenzoic acid--CoA ligase	ATP + 2-succinylbenzoate + CoA -> AMP + diphosphate + 2-succinylbenzoyl-CoA	6.2.1.26	swiss|Q53634|MENE_STAAU
menF_1	menF	menaquinone-specific isochorismate synthase	chorismate <-> isochorismate		swiss|P23973|MENF_BACSU
metA_1	metA	homoserine O-succinyltransferase	succinyl-CoA + L-homoserine <-> CoA + O-succinyl-L-homoserine		swissnew|Q9WZY3|META_THEMA
metB1_1	metB1	cystathionine gamma-synthase	O-succinyl-L-homoserine + L-cysteine <-> cystathionine + succinate		swiss|P56069|METB_HELPY
metB2_1	metB2	cystathionine gamma-synthase	O-succinyl-L-homoserine + L-cysteine <-> cystathionine + succinate		swiss|P56069|METB_HELPY
metC_1	metC	cystathionine beta-lyase	cystathionine + H(2)O -> L-homocysteine + NH(3) + pyruvate	4.4.1.8
metE_1	metE	5-methionine synthase	5-methyltetrahydrofolate + L-homocysteine <-> tetrahydrofolate + L-methionine	2.1.1.14	swissnew|Q9PN94|METE_CAMJE
metF_1	metF	5,10-methylenetetrahydrofolate reductase	5,10-methylenetetrahydrofolate + FADH(2) -> 5-methyltetrahydrofolate + FAD	1.7.99.5	swiss|O67422|METF_AQUAE
metK_1	metK	S-adenosylmethionine synthetase	ATP + L-methionine + H(2)O -> phosphate + diphosphate + S-adenosyl-L-methionine	2.5.1.6	swiss|P50307|METK_STAAU
mleP_1	mleP	malate transporter	MALAext <-> (S)-malate		swiss|P21608|CITN_LACLA
mleS_1	mleS	malolactic enzyme	(S)-malate -> (S)-lactate + CO(2)	1.1.1.38	swiss|Q48662|MLES_LACLA
mraY_1	mraY	phospho-N-acetylmuramoyl-pentapeptide-transferase	UDP-N-acetylmuramoyl-L-alanyl-D-glutamyl-L-lysyl-D-alanyl-D-alanine + undecaprenyl phosphate -> UMP + N-acetylmuramoyl-L-alanyl-D-glutamyl-L-lysyl-D-alanyl-D-alanine-diphosphoundecaprenol	2.7.8.13	swiss|Q9ZHA5|MRAY_STRPN
mtlA_1	mtlA	mannitol-specific PTS system IIBC component	GLUCext + phosphoenolpyruvate -> D-glucose 6-phosphate + pyruvate		sp|P28008|PTMB_STACA
mtlA_2	mtlA	mannitol-specific PTS system IIBC component	MNTLext + phosphoenolpyruvate -> D-mannitol 1-phosphate + pyruvate		sp|P28008|PTMB_STACA
mtlD_1	mtlD	mannitol-1-phosphate 5-dehydrogenase	D-mannitol 1-phosphate + NAD(+) <-> D-fructose 6-phosphate + NADH	1.1.1.17	swiss|Q02418|MTLD_STRMU
mtlF_1	mtlF	mannitol-specific PTS system IIA component	GLUCext + phosphoenolpyruvate -> D-glucose 6-phosphate + pyruvate	2.7.1.69	swiss|Q02420|PTMA_STRMU
mtlF_2	mtlF	mannitol-specific PTS system IIA component	MNTLext + phosphoenolpyruvate -> D-mannitol 1-phosphate + pyruvate	2.7.1.69	swiss|Q02420|PTMA_STRMU
murA1_1	murA1	UDP-N-acetylglucosamine 1-carboxyvinyltransferase	phosphoenolpyruvate + UDP-N-acetyl-D-glucosamine <-> phosphate + UDP-N-acetyl-3-O-(1-carboxyvinyl)-D-glucosamine	2.5.1.7	swiss|P19670|MUA2_BACSU
murA2_1	murA2	UDP-N-acetylglucosamine 1-carboxyvinyltransferase	phosphoenolpyruvate + UDP-N-acetyl-D-glucosamine <-> phosphate + UDP-N-acetyl-3-O-(1-carboxyvinyl)-D-glucosamine	2.5.1.7	swiss|P19670|MUA2_BACSU
murB_1	murB	UDP-N-acetylenolpyruvoylglucosamine reductase	UDP-N-acetyl-3-O-(1-carboxyvinyl)-D-glucosamine + NADPH -> UDP-N-acetylmuramate + NADP(+)	1.1.1.158	swiss|P18579|MURB_BACSU
murC_1	murC	UDP-N-acetylmuramate-alanine ligase	ATP + UDP-N-acetylmuramate + L-alanine -> ADP + phosphate + UDP-N-acetylmuramoyl-L-alanine + H(2)O	6.3.2.8	swiss|P40778|MURC_BACSU
murD_1	murD	UDP-N-acetylmuramoylalanine D-glutamate ligase	ATP + UDP-N-acetylmuramoyl-L-alanine + D-glutamate -> ADP + phosphate + UDP-N-acetylmuramoyl-L-alanyl-D-glutamate + H(2)O	6.3.2.9	swiss|O07108|MURD_ENTFA
murE_1	murE	UDP-MurNac-tripeptide synthetase	ATP + UDP-N-acetylmuramoyl-L-alanyl-D-glutamate + L-lysine -> ADP + phosphate + UDP-N-acetylmuramoyl-L-alanyl-D-glutamyl-L-lysine + H(2)O	6.3.2.13	swiss|Q9S2W7|MURE_STRCO
murF_1	murF	UDP-N-acetylmuramoylalanyl-D-glutamyl-2,6-diaminopimelate--D-alanyl- D-alanyl ligase	ATP + UDP-N-acetylmuramoyl-L-alanyl-D-glutamyl-L-lysine + D-alanyl-D-alanine -> ADP + phosphate + UDP-N-acetylmuramoyl-L-alanyl-D-glutamyl-L-lysyl-D-alanyl-D-alanine + H(2)O	6.3.2.15	swiss|P96613|MURF_BACSU
murG_1	murG	UDP-N-acetylglucosamine--N-acetylmuramyl-(pentapeptide) pyrophosphoryl-undecaprenol N-acetylglucosamine transferase	N-acetylmuramoyl-L-alanyl-D-glutamyl-L-lysyl-D-alanyl-D-alanine-diphosphoundecaprenol + UDP-N-acetyl-D-glucosamine -> UDP + N-acetylmuramoyl-(N-acetyl-D-glucosamine)-L-alanyl-D-glutamyl-L-lysyl-D-alanyl-D-alanine-diphosphoundecaprenol	2.4.1.129	swiss|O07670|MURG_ENTHR
murI_1	murI	glutamate racemase	L-glutamate <-> D-glutamate	5.1.1.3	swissnew|Q9L4V5|MURI_CARST
mvaA_1	mvaA	hydroxymethylglutaryl-CoA reductase	(S)-3-hydroxy-3-methylglutaryl-CoA + 2 NADPH + 2 H(+) -> (R)-mevalonate + CoA + 2 NADP(+)	1.1.1.34	swiss|P13702|MVAA_PSEMV
nadE_1	nadE	NAD-synthetase	ATP + deamido-NAD(+) + L-glutamine + H(2)O -> AMP + diphosphate + NAD(+) + L-glutamate	6.3.5.1	swiss|P18843|NADE_ECOLI
nagA_1	nagA	N-acetylglucosamine-6-phosphate deacetylase	N-acetyl-D-glucosamine 6-phosphate + H(2)O <-> D-glucosamine 6-phosphate + acetate	3.5.1.25	swiss|P96166|NAGA_VIBFU
nagB_1	nagB	glucosamine-6-P isomerase	D-glucosamine 6-phosphate + H(2)O <-> D-fructose 6-phosphate + NH(3)	3.5.99.6	swiss|O35000|NAGB_BACSU
nah_1	nah	Na+/H(+) antiporter	Na(+)ext + H(+) <-> Na(+) + H(+)ext		swiss|P32703|YJCE_ECOLI
noxA_1	noxA	NADH dehydrogenase	NADH + H(+) + O(2) -> H(2)O(2) + NAD(+)		sptrembl|Q9K7F4|Q9K7F4
noxB_1	noxB	NADH dehydrogenase	NADH + H(+) + O(2) -> H(2)O(2) + NAD(+)		sptrembl|Q9K7F4|Q9K7F4
noxC_1	noxC	NADH oxidase	1/2 O(2) + NADH + H(+) -> H(2)O + NAD(+)
noxD_1	noxD	NADH oxidase	1/2 O(2) + NADH + H(+) -> H(2)O + NAD(+)	1.6.99.4	swiss|P37061|NAOX_ENTFA
noxE_1	noxE	NADH oxidase	1/2 O(2) + NADH + H(+) -> H(2)O + NAD(+)	1.6.99.5	swiss|P37061|NAOX_ENTFA
nrdD_1	nrdD	anaerobic ribonucleoside-triphosphate reductase	ATP + reduced thioredoxin -> dATP + oxidized thioredoxin + H(2)O	1.17.4.2	swiss|P43752|NRDD_HAEIN
nrdD_2	nrdD	anaerobic ribonucleoside-triphosphate reductase	GTP + reduced thioredoxin -> dGTP + oxidized thioredoxin + H(2)O	1.17.4.2	swiss|P43752|NRDD_HAEIN
nrdD_3	nrdD	anaerobic ribonucleoside-triphosphate reductase	CTP + reduced thioredoxin -> dCTP + oxidized thioredoxin + H(2)O	1.17.4.2	swiss|P43752|NRDD_HAEIN
nrdD_4	nrdD	anaerobic ribonucleoside-triphosphate reductase	UTP + reduced thioredoxin -> dUTP + oxidized thioredoxin + H(2)O	1.17.4.2	swiss|P43752|NRDD_HAEIN
nrdE_1	nrdE	ribonucleoside-diphosphate reductase alpha chain	ADP + reduced thioredoxin -> dADP + oxidized thioredoxin + H(2)O	1.17.4.1	sp|P39452|RIR3_ECOLI
nrdE_2	nrdE	ribonucleoside-diphosphate reductase alpha chain	GDP + reduced thioredoxin -> dGDP + oxidized thioredoxin + H(2)O	1.17.4.1	sp|P39452|RIR3_ECOLI
nrdE_3	nrdE	ribonucleoside-diphosphate reductase alpha chain	CDP + reduced thioredoxin -> dCDP + oxidized thioredoxin + H(2)O		sp|P39452|RIR3_ECOLI
nrdE_4	nrdE	ribonucleoside-diphosphate reductase alpha chain	UDP + reduced thioredoxin -> dUDP + oxidized thioredoxin + H(2)O		sp|P39452|RIR3_ECOLI
nrdF_1	nrdF	ribonucleoside-diphosphate reductase beta chain	ADP + reduced thioredoxin -> dADP + oxidized thioredoxin + H(2)O		swissnew|Q9CBQ2|RIR2_MYCLE
nrdF_2	nrdF	ribonucleoside-diphosphate reductase beta chain	GDP + reduced thioredoxin -> dGDP + oxidized thioredoxin + H(2)O	1.17.4.1	swissnew|Q9CBQ2|RIR2_MYCLE
nrdF_3	nrdF	ribonucleoside-diphosphate reductase beta chain	CDP + reduced thioredoxin -> dCDP + oxidized thioredoxin + H(2)O		swissnew|Q9CBQ2|RIR2_MYCLE
nrdF_4	nrdF	ribonucleoside-diphosphate reductase beta chain	UDP + reduced thioredoxin -> dUDP + oxidized thioredoxin + H(2)O		swissnew|Q9CBQ2|RIR2_MYCLE
nucA_1	nucA	nucleotidase	AMP + H(2)O -> adenosine + phosphate	3.1.3.5)	swissnew|Q61503|5NTD_MOUSE
nucA_10	nucA	nucleotidase	dAMP + H(2)O -> deoxyadenosine + phosphate	3.1.3.5)	swissnew|Q61503|5NTD_MOUSE
nucA_11	nucA	nucleotidase	dGMP + H(2)O -> deoxyguanosine + phosphate	3.1.3.5)	swissnew|Q61503|5NTD_MOUSE
nucA_2	nucA	nucleotidase	IMP + H(2)O -> inosine + phosphate	3.1.3.5)	swissnew|Q61503|5NTD_MOUSE
nucA_3	nucA	nucleotidase	XMP + H(2)O -> xanthosine + phosphate	3.1.3.5)	swissnew|Q61503|5NTD_MOUSE
nucA_4	nucA	nucleotidase	GMP + H(2)O -> guanosine + phosphate	3.1.3.5)	swissnew|Q61503|5NTD_MOUSE
nucA_5	nucA	nucleotidase	CMP + H(2)O -> cytidine + phosphate	3.1.3.5)	swissnew|Q61503|5NTD_MOUSE
nucA_6	nucA	nucleotidase	UMP + H(2)O -> uridine + phosphate	3.1.3.5)	swissnew|Q61503|5NTD_MOUSE
nucA_7	nucA	nucleotidase	dTMP + H(2)O -> thymidine + phosphate	3.1.3.5)	swissnew|Q61503|5NTD_MOUSE
nucA_8	nucA	nucleotidase	dUMP + H(2)O -> deoxyuridine + phosphate	3.1.3.5)	swissnew|Q61503|5NTD_MOUSE
nucA_9	nucA	nucleotidase	dCMP + H(2)O -> deoxycytidine + phosphate	3.1.3.5)	swissnew|Q61503|5NTD_MOUSE
pabA_1	pabA	para-aminobenzoate synthetase component II	chorismate + L-glutamine -> 4-aminobenzoate + L-glutamate + pyruvate	4.1.3.-	swiss|P28819|PABA_BACSU
pabB_1	pabB	para-aminobenzoate synthase component I	chorismate + L-glutamine -> 4-aminobenzoate + L-glutamate + pyruvate	4.1.3.-	swiss|P12680|PABB_SALTY
panE_1	panE	ketopantoate reductase	(R)-pantoate + NADP(+) <-> 2-dehydropantoate + NADPH	1.1.1.169	swiss|O67619|APBA_AQUAE
pbuX_1	pbuX	xanthine permease	XANext + H(+)ext <-> xanthine + H(+)		swiss|P42086|PBUX_BACSU
pcaC_1	pcaC	gamma-carboxymuconolactone decarboxylase	4-carboxymuconolactone -> 5-oxo-4,5-dihydrofuran-2-acetate + CO(2)	4.1.1.44	sptrembl|O26336|O26336
pdc_1	pdc	Decarboxylase	phenylpyruvate -> phenylacetaldehyde + CO(2)	4.1.4.3)	sptrembl|Q9F3X2|Q9F3X2
pdhA_1	pdhA	pyruvate dehydrogenase E1 component, alpha subunit	pyruvate + lipoamide -> S-acetyldihydrolipoamide + CO(2)	1.2.4.1	swiss|P21873|ODPA_BACST
pdhB_1	pdhB	pyruvate dehydrogenase E1 component, beta subunit	pyruvate + lipoamide -> S-acetyldihydrolipoamide + CO(2)	1.2.4.1	swiss|P21874|ODPB_BACST
pdhC_1	pdhC	dihydrolipoamide acetyltransferase component of PDH complex	CoA + S-acetyldihydrolipoamide -> acetyl-CoA + dihydrolipoamide	2.3.1.12	swiss|P11961|ODP2_BACST
pdhD_1	pdhD	lipoamide dehydrogenase component of PDH complex	dihydrolipoamide + NAD(+) -> lipoamide + NADH + H(+)	1.8.1.4	swiss|P11959|DLD1_BACST
pdp_1	pdp	pyrimidine-nucleoside phosphorylase	cytidine + phosphate <-> cytosine + D-ribose 1-phosphate	2.4.2.2	swiss|P77836|PDP_BACST
pdp_2	pdp	pyrimidine-nucleoside phosphorylase	deoxycytidine + phosphate <-> cytosine + D-ribose 1-phosphate	2.4.2.2	swiss|P77836|PDP_BACST
pdp_3	pdp	pyrimidine-nucleoside phosphorylase	thymidine + phosphate <-> thymine + D-ribose 1-phosphate	2.4.2.2	swiss|P77836|PDP_BACST
pepV_1	pepV	dipeptidase	N-succinyl-LL-2,6-diaminoheptanedioate + H(2)O -> succinate + LL-2,6-diaminoheptanedioate	3.5.1.18	swiss|P45494|PEPV_LACDL
pfk_1	pfk	6-phosphofructokinase	ATP + D-fructose 6-phosphate -> ADP + D-fructose 1,6-bisphosphate	2.7.1.11	swissnew|Q9L9E3|K6PF_STRTR
pfk_2	pfk	6-phosphofructokinase	D-fructose 1-phosphate + ATP <-> D-fructose 1,6-bisphosphate + ADP	2.7.1.56	swissnew|Q9L9E3|K6PF_STRTR
pfl_1	pfl	pyruvate-formate lyase	CoA + pyruvate <-> acetyl-CoA + formate	2.3.1.54	swiss|O32799|PFL_LACLC
pgiA_1	pgiA	glucose-6-phosphate isomerase	D-glucose 6-phosphate <-> D-fructose 6-phosphate	5.3.1.9	swissnew|P81181|G6PI_LACLA
pgiA_2	pgiA	glucose-6-phosphate isomerase	D-glucose 6-phosphate <-> beta-D-glucose 6-phosphate	5.3.1.9	swissnew|P81181|G6PI_LACLA
pgk_1	pgk	phosphoglycerate kinase	ADP + 3-phospho-D-glyceroyl phosphate <-> ATP + 3-phospho-D-glycerate	2.7.2.3	swissnew|P82487|PGK_STRPY
pgmB_1	pgmB	beta-phosphoglucomutase	beta-D-glucose 1-phosphate <-> beta-D-glucose 6-phosphate	5.4.2.6
pgsA_1	pgsA	CDP-diacylglycerol-phosphate phosphatidyltransferase	CDP-diacylglycerol + glycerol 3-phosphate <-> CMP + 3-phosphatidylglycerol 1-phosphate	2.7.8.5	swiss|P46322|PGSA_BACSU
pgsA_2	pgsA	CDP-diacylglycerol-phosphate phosphatidyltransferase	CDP-acylglycerol + glycerol 3-phosphate <-> CMP + lysophosphatidylglycerol 1-phosphate	2.7.8.5	swiss|P46322|PGSA_BACSU
pheA_1	pheA	prephenate dehydratase	prephenate-phe <-> phenylpyruvate + H(2)O + CO(2)	4.2.1.51	swiss|P43909|PHEA_LACLA
pmg_1	pmg	phosphoglycerate mutase	3-phospho-D-glycerate <-> 2-phospho-D-glycerate	5.4.2.1	swiss|P30798|PMGY_ZYMMO
pmi_1	pmi	mannose-6-phosphate isomerase	D-mannose 6-phosphate <-> D-fructose 6-phosphate	5.3.1.8	sp|Q59935|MANA_STRMU
potB_1	potB	spermidine/putrescine ABC transporter permease protein	SPRMext + ATP -> spermidine + ADP + phosphate		swiss|P45170|POTB_HAEIN
potB_2	potB	spermidine/putrescine ABC transporter permease protein	PUTRext + ATP -> putrescine + ADP + phosphate		swiss|P45170|POTB_HAEIN
potC_1	potC	spermidine/putrescine ABC transporter permease protein	SPRMext + ATP -> spermidine + ADP + phosphate		swiss|P45170|POTB_HAEIN
potC_2	potC	spermidine/putrescine ABC transporter permease protein	PUTRext + ATP -> putrescine + ADP + phosphate		swiss|P45170|POTB_HAEIN
poxL_1	poxL	pyruvate oxidase	pyruvate + phosphate + O(2) + H(2)O -> acetyl phosphate + CO(2) + H(2)O(2)		swiss|P37063|POXB_LACPL
ppnK_1	ppnK	NAD kinase	NAD(+) + ATP -> NADP(+) + ADP	2.7.1.23
preA_1	preA	prenyl transferase	4 isopentenyl diphosphate + trans,trans-farnesyl diphosphate -> trans-heptaprenyl diphosphate + 4 diphosphate	gp|AE006366|12724324
proA_1	proA	glutamate-5-semialdehyde dehydrogenase	L-gamma-glutamyl 5-phosphate + NADPH + H(+) <-> L-glutamate 5-semialdehyde + phosphate + NADP(+)	1.2.1.41	swiss|P96489|PROA_STRTR
proB_1	proB	glutamate 5-kinase	ATP + L-glutamate -> ADP + L-gamma-glutamyl 5-phosphate		swiss|P96488|PROB_STRTR
proC_1	proC	pyrroline-5-carboxylate reductase	1-pyrroline-5-carboxylate + NADPH + H(+) <-> L-proline + NADP(+)		swiss|Q04708|PROC_PEA
prsA_1	prsA	ribose-phosphate pyrophosphokinase	dATP + D-ribose 5-phosphate -> dAMP + 5-phospho-alpha-D-ribose 1-diphosphate	2.7.6.1	swiss|P14193|KPRS_BACSU
prsB_1	prsB	ribose-phosphate pyrophosphokinase	ATP + D-ribose 5-phosphate -> AMP + 5-phospho-alpha-D-ribose 1-diphosphate	2.7.6.1
pstC_1	pstC	phosphate ABC transporter permease protein	Piext + H(+)ext -> phosphate + H(+)		swiss|P46340|YQGI_BACSU
pstC_2	pstC	phosphate ABC transporter permease protein	PPiext + H(+)ext -> diphosphate + H(+)		swiss|P46340|YQGI_BACSU
pta_1	pta	phosphate acetyltransferase	acetyl-CoA + phosphate <-> CoA + acetyl phosphate	2.3.1.8	swiss|P39646|PTA_BACSU
ptbA_2	ptbA	beta-glucoside-specific PTS system IIABC component	SALCext + phosphoenolpyruvate -> salicin 6-phosphate + pyruvate	2.7.1.69
ptbA_3	ptbA	beta-glucoside-specific PTS system IIABC component	ARBText + phosphoenolpyruvate -> arbutin 6-phosphate + pyruvate	2.7.1.69
ptcA_1	ptcA	cellobiose-specific PTS system IIA component	CELBext + phosphoenolpyruvate -> cellobiose 6-phoshate + pyruvate	2.7.1.69	swiss|P46319|PTCA_BACSU
ptcB_1	ptcB	cellobiose-specific PTS system IIB component	CELBext + phosphoenolpyruvate -> cellobiose 6-phoshate + pyruvate	2.7.1.69	swiss|P46318|PTCB_BACSU
ptcC_1	ptcC	cellobiose-specific PTS system IIC component	CELBext + phosphoenolpyruvate -> cellobiose 6-phoshate + pyruvate	2.7.1.69	swiss|Q45400|PTCC_BACST
ptnAB_1	ptnAB	mannose-specific PTS system component IIAB	GLUCext + phosphoenolpyruvate -> D-glucose 6-phosphate + pyruvate		swiss|P08186|PTNA_ECOLI
ptnAB_2	ptnAB	mannose-specific PTS system component IIAB	MANNext + phosphoenolpyruvate -> D-mannose 6-phosphate + pyruvate		swiss|P08186|PTNA_ECOLI
ptnAB_3	ptnAB	mannose-specific PTS system component IIAB	GLUMext + phosphoenolpyruvate -> D-glucosamine 6-phosphate + pyruvate		swiss|P08186|PTNA_ECOLI
ptnAB_4	ptnAB	mannose-specific PTS system component IIAB	FRUText + phosphoenolpyruvate -> D-fructose 1-phosphate + pyruvate	2.7.1.69	swiss|P08186|PTNA_ECOLI
ptnAB_5	ptnAB	mannose-specific PTS system component IIAB	GLUMext + phosphoenolpyruvate -> D-glucosamine 6-phosphate + pyruvate	2.7.1.69	swiss|P08186|PTNA_ECOLI
ptnC_1	ptnC	mannose-specific PTS system component IIC	GLUCext + phosphoenolpyruvate -> D-glucose 6-phosphate + pyruvate	2.7.1.69	swiss|P08187|PTNC_ECOLI
ptnC_2	ptnC	mannose-specific PTS system component IIC	MANNext + phosphoenolpyruvate -> D-mannose 6-phosphate + pyruvate	2.7.1.69	swiss|P08187|PTNC_ECOLI
ptnC_3	ptnC	mannose-specific PTS system component IIC	GLUMext + phosphoenolpyruvate -> D-glucosamine 6-phosphate + pyruvate	2.7.1.69	swiss|P08187|PTNC_ECOLI
ptnC_4	ptnC	mannose-specific PTS system component IIC	FRUText + phosphoenolpyruvate -> D-fructose 1-phosphate + pyruvate	2.7.1.69	swiss|P08187|PTNC_ECOLI
ptnC_5	ptnC	mannose-specific PTS system component IIC	GLUMext + phosphoenolpyruvate -> D-glucosamine 6-phosphate + pyruvate	2.7.1.69	swiss|P08187|PTNC_ECOLI
ptnD_1	ptnD	mannose-specific PTS system component IID	GLUCext + phosphoenolpyruvate -> D-glucose 6-phosphate + pyruvate	2.7.1.69	swiss|P08188|PTND_ECOLI
ptnD_2	ptnD	mannose-specific PTS system component IID	MANNext + phosphoenolpyruvate -> D-mannose 6-phosphate + pyruvate	2.7.1.69	swiss|P08188|PTND_ECOLI
ptnD_3	ptnD	mannose-specific PTS system component IID	GLUMext + phosphoenolpyruvate -> D-glucosamine 6-phosphate + pyruvate	2.7.1.69	swiss|P08188|PTND_ECOLI
ptnD_4	ptnD	mannose-specific PTS system component IID	FRUText + phosphoenolpyruvate -> D-fructose 1-phosphate + pyruvate	2.7.1.69	swiss|P08188|PTND_ECOLI
ptnD_5	ptnD	mannose-specific PTS system component IID	GLUMext + phosphoenolpyruvate -> D-glucosamine 6-phosphate + pyruvate	2.7.1.69	swiss|P08188|PTND_ECOLI
purA_1	purA	adenylosuccinate synthase	GTP + IMP + L-aspartate <-> GDP + phosphate + adenylosuccinate	6.3.4.4	swiss|P29726|PURA_BACSU
purB_1	purB	adenylosuccinate lyase	1-(5-phosphoribosyl)-4-(N-succino-carboxamide)- 5-aminoimidazole <-> fumarate + AICAR	4.3.2.2	swiss|P12047|PUR8_BACSU
purB_2	purB	adenylosuccinate lyase	adenylosuccinate <-> fumarate + AMP
purC_1	purC	phosphoribosylaminoimidazole-succinocarboxamide synthetase	ATP + 1-(5-phosphoribosyl)-5-amino-4-imidazolecarboxylate + L-aspartate <-> ADP + phosphate + 1-(5-phosphoribosyl)-4-(N-succino-carboxamide)- 5-aminoimidazole	6.3.2.6
purD_1	purD	phosphoribosylamine-glycine ligase	ATP + 5-phospho-beta-D-ribosylamine + glycine <-> ADP + phosphate + 5'-phosphoribosylglycinamide	6.3.4.13
purE_1	purE	phosphoribosylaminoimidazole carboxylase catalytic subunit	1-(5-phosphoribosyl)-5-aminoimidazole + CO(2) <-> 1-(5-phosphoribosyl)-5-amino-4-imidazolecarboxylate	4.1.1.21	swiss|P12045|PURK_BACSU
purF_1	purF	phosphoribosyldiphosphate amidotransferase	L-glutamine + 5-phospho-alpha-D-ribose 1-diphosphate + H(2)O -> 5-phospho-beta-D-ribosylamine + diphosphate + L-glutamate	2.4.2.14	swiss|P00497|PUR1_BACSU
purH_1	purH	phosphoribosylaminoimidazolecarboxamide formyltransferase / IMP cyclohydrolase	10-formyltetrahydrofolate + AICAR -> tetrahydrofolate + 5-formamido-1-(5-phospho-D-ribosyl)imidazole-4-carboxamide	2.1.2.3	swiss|P12048|PUR9_BACSU
purH_2	purH	phosphoribosylaminoimidazolecarboxamide formyltransferase / IMP cyclohydrolase	5-formamido-1-(5-phospho-D-ribosyl)imidazole-4-carboxamide <-> IMP + H(2)O	3.5.4.10	swiss|P12048|PUR9_BACSU
purK_1	purK	phosphoribosylaminoimidazole carboxylase ATPase subunit	1-(5-phosphoribosyl)-5-aminoimidazole + CO(2) <-> 1-(5-phosphoribosyl)-5-amino-4-imidazolecarboxylate	4.1.1.21	swiss|P12045|PURK_BACSU
purL_1	purL	phosphoribosylformylglycinamidine synthase II	ATP + 5'-phosphoribosylformylglycinamide + L-glutamine + H(2)O -> ADP + phosphate + 5'-phosphoribosylformylglycinamidine + L-glutamate	6.3.5.3	swiss|P12042|PURL_BACSU
purM_1	purM	phosphoribosyl-aminoimidazole synthetase	ATP + 5'-phosphoribosylformylglycinamidine -> ADP + phosphate + 1-(5-phosphoribosyl)-5-aminoimidazole	6.3.3.1	swiss|P12043|PUR5_BACSU
purN_1	purN	phosphoribosylglycinamide formyltransferase	10-formyltetrahydrofolate + 5'-phosphoribosylglycinamide -> tetrahydrofolate + 5'-phosphoribosylformylglycinamide	2.1.2.2	sptrembl|Q9F1T5|Q9F1T5
purQ_1	purQ	phosphoribosylformylglycinamidine synthetase I	ATP + 5'-phosphoribosylformylglycinamide + L-glutamine + H(2)O -> ADP + phosphate + 5'-phosphoribosylformylglycinamidine + L-glutamate	6.3.5.3	swiss|P12041|PURQ_BACSU
pycA_1	pycA	pyruvate carboxylase	ATP + pyruvate + CO(2) <-> ADP + phosphate + oxaloacetate
pydA_1	pydA	dihydroorotate dehydrogenase A	(S)-dihydroorotate + O(2) -> orotate + H(2)O(2)	1.3.3.1	swiss|P54321|PYDA_LACLC
pydB_1	pydB	dihydroorotate dehydrogenase B	(S)-dihydroorotate + O(2) -> orotate + H(2)O(2)	1.3.3.1	swiss|P54322|PYDB_LACLC
pydB_2	pydB	dihydroorotate dehydrogenase B	(S)-dihydroorotate + NAD(+) <-> orotate + NADH + H(+)	1.3.3.2	swiss|P54322|PYDB_LACLC
pyk_1	pyk	pyruvate kinase	ADP + phosphoenolpyruvate -> ATP + pyruvate	2.7.1.40	swiss|Q07637|KPYK_LACLA
pyrB_1	pyrB	aspartate carbamoyltransferase catalytic chain	carbamoyl phosphate + L-aspartate <-> phosphate + N-carbamoyl-L-aspartate	2.1.3.2	swiss|P77883|PYRB_LACPL
pyrC_1	pyrC	dihydroorotase	N-carbamoyl-L-aspartate <-> (S)-dihydroorotate + H(2)O	3.5.2.3	swiss|P48795|PYRC_LACLE
pyrE_1	pyrE	orotate phosphoribosyltransferase	orotate + 5-phospho-alpha-D-ribose 1-diphosphate <-> orotidine 5-phosphate + diphosphate	2.4.2.10	swiss|P25972|PYRE_BACSU
pyrF_1	pyrF	orotidine-phosphate decarboxylase	orotidine 5-phosphate -> UMP + CO(2)	4.1.1.23	swiss|P50924|DCOP_LACLC
pyrG_2	pyrG	CTP synthase	ATP + UTP + L-glutamine -> ADP + phosphate + CTP + L-glutamate	6.3.4.2
pyrH_1	pyrH	UMP-kinase	ATP + UMP <-> ADP + UDP	2.7.4.-	swissnew|O31749|PYRH_BACSU
pyrP_1	pyrP	uracil permease	URAext + H(+)ext <-> uracil + H(+)		swiss|P41006|PYRP_BACCL
racD_1	racD	aspartate racemase	L-aspartate <-> D-aspartate	5.1.1.13
rbsC_1	rbsC	ribose ABC transporter permease protein	RIBext + H(+)ext <-> D-ribose + H(+)		swiss|P36948|RBSC_BACSU
rbsD_1	rbsD	ribose ABC transporter permease protein	RIBext + H(+)ext <-> D-ribose + H(+)		swiss|P36948|RBSC_BACSU
rbsK_2	rbsK	ribokinase	ATP + D-ribose -> ADP + D-ribose 5-phosphate	2.7.1.15	swiss|P36945|RBSK_BACSU
ribA_1	ribA	GTP cyclohydrolase II	GTP + 3 H(2)O -> formate + 2,5-diamino-6-hydroxy-4-(5-phosphoribosylamino)pyrimidine + diphosphate	3.5.4.25	swiss|P50855|GCH2_ACTPL
ribB_1	ribB	riboflavin synthase alpha chain	5-amino-6-(5-phosphoribitylamino)uracil + 4-(1-D-ribitylamino)-5-amino-2,6-dihydroxypyrimidine -> 2 6,7-dimethyl-8-(1-D-ribityl)lumazine + phosphate	2.5.1.9	swiss|P50854|RISA_ACTPL
ribC_1	ribC	riboflavin kinase	ATP + riboflavin -> ADP + FMN		sp|P54575|RIBC_BACSU
ribC_2	ribC	FMN adenylyltransferase	ATP + FMN -> diphosphate + FAD		sp|P54575|RIBC_BACSU
ribG_1	ribG	diaminohydroxyphosphoribosylaminopyrimidine deaminase	2,5-diamino-6-hydroxy-4-(5-phosphoribosylamino)pyrimidine + H(2)O -> 5-amino-6-(5-phosphoribosylamino)uracil + NH(3)	3.5.4.26
ribG_2	ribG	5-amino-6-(5-phosphoribosylamino)uracil reductase	5-amino-6-(5-phosphoribosylamino)uracil + NADPH + H(+) -> 5-amino-6-(5-phosphoribitylamino)uracil + NADP(+)	1.1.1.193	swiss|P50853|RIBD_ACTPL
ribH_1	ribH	riboflavin synthase beta chain	2 6,7-dimethyl-8-(1-D-ribityl)lumazine -> riboflavin + 4-(1-D-ribitylamino)-5-amino-2,6-dihydroxypyrimidine	2.5.1.9	swiss|P50856|RISB_ACTPL
rmlA_1	rmlA	glucose-1-phosphate thymidylyltransferase	dTTP + D-glucose 1-phosphate <-> diphosphate + dTDP-glucose	2.7.7.24	swiss|P95778|RMLA_STRMU
rmlB_1	rmlB	dTDP-glucose 4,6-dehydratase	dTDP-glucose -> dTDP-4-dehydro-6-deoxy-D-glucose + H(2)O	4.2.1.46	swiss|P95780|RMLB_STRMU
rmlC_1	rmlC	dTDP-rhamnose synthase	dTDP-4-dehydro-6-deoxy-L-mannose + NADPH + H(+) <-> dTDP-rhamnose + NADP(+)	1.1.1.133	pironly|T00085|T00085
rpe_1	rpe	ribulose-phosphate 3-epimerase	D-ribulose 5-phosphate <-> D-xylulose 5-phosphate	5.1.3.1	swiss|P51012|RPE_RHOCA
rpiA_1	rpiA	ribose 5-phosphate isomerase A	D-ribulose 5-phosphate <-> D-ribose 5-phosphate		swiss|Q9ZU38|RPIA_ARATH
scrK_1	scrK	fructokinase	ATP + D-fructose <-> ADP + D-fructose 6-phosphate		swiss|P82371|SCRK_LACLC
sdaA_1	sdaA	L-serine dehydratase alpha subunit	L-serine + H(2)O -> pyruvate + NH(3) + H(2)O	4.2.1.13	swiss|O34607|SDHA_BACSU
sdaB_1	sdaB	L-serine dehydratase beta subunit	L-serine + H(2)O -> pyruvate + NH(3) + H(2)O	4.2.1.13	swiss|O34635|SDHB_BACSU
serA_1	serA	D-3-phosphoglycerate dehydrogenase	3-phospho-D-glycerate + NAD(+) <-> 3-phosphohydroxypyruvate + NADH	1.1.1.95	swiss|P35136|SERA_BACSU
serB_1	serB	phosphoserine phosphatase	phosphoserine + H(2)O <-> L-serine + phosphate	3.1.3.3	swiss|O28142|SERB_ARCFU
serC_1	serC	phosphoserine aminotransferase	phosphoserine + 2-oxoglutarate <-> 3-phosphohydroxypyruvate + L-glutamate	2.6.1.52	swiss|P52877|SERC_SPIOL
sodA_1	sodA	superoxide dismutase	2 superoxide + 2 H(+) -> O(2) + H(2)O(2)	1.15.1.1	swiss|P00449|SODM_BACST
tagD1_1	tagD1	glycerol-3-phosphate cytidylyltransferase	CTP + glycerol 3-phosphate -> diphosphate + CDP-glycerol	2.7.7.39	gp|AE006327|12723859
tagD2_1	tagD2	glycerol-3-phosphate cytidylyltransferase	CTP + glycerol 3-phosphate -> diphosphate + CDP-glycerol	2.7.7.39	gp|AE006259|12723074
thiD_1	thiD1	phosphomethylpyrimidine kinase	ATP + 4-amino-2-methyl-5-phosphomethylpyrimidine -> ADP + 4-amino-2-methyl-5-diphosphomethylpyrimidine	2.7.4.7	swiss|P44697|THID_HAEIN
thiD_2	thiD2	phosphomethylpyrimidine kinase	ATP + 4-amino-2-methyl-5-phosphomethylpyrimidine -> ADP + 4-amino-2-methyl-5-diphosphomethylpyrimidine	2.7.4.7	swiss|P44697|THID_HAEIN
thiE_1	thiE	thiamin-phosphate pyrophosphorylase	4-amino-2-methyl-5-diphosphomethylpyrimidine + 4-methyl-5-(2- phosphoethyl)-thiazole -> diphosphate + thiamine monophosphate	2.5.1.3	swiss|Q9ZL01|THIE_HELPJ
thiM_1	thiM	hydroxyethylthiazole kinase	ATP + 4-methyl-5-(2-hydroxyethyl)-thiazole -> ADP + 4-methyl-5-(2- phosphoethyl)-thiazole	2.7.1.50	swiss|Q57233|THIM_HAEIN
thrA_1	thrA	aspartate kinase	ATP + L-aspartate -> ADP + 4-phospho-L-aspartate	2.7.2.4	sp|P94417|AK3_BACSU
thrB_1	thrB	homoserine kinase	ATP + L-homoserine <-> ADP + O-phospho-L-homoserine	2.7.1.39	swiss|P52991|KHSE_LACLA
thrC_1	thrC	threonine synthase	O-phospho-L-homoserine + H(2)O <-> L-threonine + phosphate	4.2.99.2	swiss|Q42598|THRC_SCHPO
thyA_1	thyA	thymidylate synthase	5,10-methylenetetrahydrofolate + dUMP <-> dihydrofolate + dTMP	2.1.1.45	swiss|P19368|TYSY_LACLA
tkt_1	tkt	transketolase	D-ribose 5-phosphate + D-xylulose 5-phosphate <-> sedoheptulose 7-phosphate + D-glyceraldehyde 3-phosphate	2.2.1.1	swiss|P45694|TKT_BACSU
tkt_2	tkt	transketolase	D-erythrose 4-phosphate + D-xylulose 5-phosphate <-> D-fructose 6-phosphate + D-glyceraldehyde 3-phosphate	2.2.1.1	swiss|P45694|TKT_BACSU
tpiA_1	tpiA	triosephosphate isomerase	glycerone phosphate <-> D-glyceraldehyde 3-phosphate	5.3.1.1	swiss|P50918|TPIS_LACLA
trePP_1	TrePP	trehalose 6-phosphate phosphorylase	trehalose 6-phosphate + phosphate <-> D-glucose 6-phosphate + beta-D-glucose 1-phosphate
trpA_1	trpA	tryptophan synthase alpha chain	L-serine + 1-(indol-3-yl)glycerol 3-phosphate <-> L-tryptophan + D-glyceraldehyde 3-phosphate + H(2)O	4.2.1.20	sptrembl|Q9RG24|Q9RG24
trpB_1	trpB	tryptophan synthase beta chain	L-serine + indol <-> L-tryptophan + H(2)O	4.2.1.20	swiss|O66923|TRB1_AQUAE
trpC_1	trpC	indol-3-glycerol phosphate synthase	1-(2-carboxyphenylamino)-1-deoxy-D-ribulose 5-phosphate -> 1-(indol-3-yl)glycerol 3-phosphate + CO(2) + H(2)O	4.1.1.48	swiss|P70937|TRPC_BACME
trpD_1	trpD	anthranilate phosphoribosyltransferase	anthranilate + 5-phospho-alpha-D-ribose 1-diphosphate <-> N-(5-phospho-beta-D-ribosyl)-anthranilate + diphosphate	2.4.2.18	swiss|Q02000|TRPD_LACLA
trpE_1	trpE	anthranilate synthase component I	chorismate + NH(3) -> anthranilate + pyruvate	4.1.3.27
trpF_1	trpF	phosphorybosyl-anthranilate isomerase	N-(5-phospho-beta-D-ribosyl)-anthranilate -> 1-(2-carboxyphenylamino)-1-deoxy-D-ribulose 5-phosphate	5.3.1.24
trpG_1	trpG	anthranilate synthase component II	chorismate + L-glutamine -> anthranilate + pyruvate + L-glutamate + H(+)	4.1.3.27
trxB1_1	trxB1	thioredoxin reductase	NADPH + oxidized thioredoxin -> NADP(+) + reduced thioredoxin	1.6.4.5	swiss|O32823|TRXB_LISMO
trxB2_1	trxB2	thioredoxin reductase	NADPH + oxidized thioredoxin -> NADP(+) + reduced thioredoxin	1.6.4.5	swiss|O32823|TRXB_LISMO
tyrA_1	tyrA	prephenate dehydrogenase	prephenate-tyr + NAD(+) <-> 4-hydroxyphenylpyruvate + CO(2) + NADH + H(+)	1.3.1.12	swiss|P43901|TYRA_LACLA
ubiE_1	ubiE	S-Adenosylmethionine-2-DMK methyltransferase	2-demethyl menaquinone + S-adenosyl-L-methionine -> S-adenosyl-L-homocysteine + menaquinol
udk_1	udk	uridine kinase	ATP + uridine -> ADP + UMP		swiss|O32033|URK_BACSU
udk_2	udk	uridine kinase	ATP + cytidine -> ADP + CMP		swiss|O32033|URK_BACSU
udk_3	udk	uridine kinase	ATP + deoxyuridine -> ADP + dUMP		swiss|O32033|URK_BACSU
udk_4	udk	uridine kinase	ATP + deoxycytidine -> ADP + dCMP		swiss|O32033|URK_BACSU
udp_1	udp	uridine phosphorylase	uridine + phosphate <-> uracil + D-ribose 1-phosphate		swiss|P43770|UDP_HAEIN
udp_2	udp	uridine phosphorylase	deoxyuridine + phosphate <-> uracil + D-ribose 1-phosphate		swiss|P43770|UDP_HAEIN
upp_1	upp	uracil phosphoribosyltransferase	uracil + 5-phospho-alpha-D-ribose 1-diphosphate <-> UMP + diphosphate		swiss|P50926|UPP_LACLC
uppS_1	uppS	decaprenyl transferase	8 isopentenyl diphosphate + trans,trans-farnesyl diphosphate -> undecaprenyl diphosphate + 8 diphosphate	swiss|O31751|UPPS_BACSU
uxaC_1	uxaC	glucuronate isomerase	D-glucuronate <-> D-fructuronate		gi|2633584
uxaC_2	uxaC	glucuronate isomerase	D-galacturonate <-> D-tagaturonate		gi|2633584
uxuA_1	uxuA	D-mannonate dehydratase	D-mannonate <-> 2-dehydro-3-deoxy-D-gluconate + H(2)O		swiss|Q60040|UXUA_THENE
uxuB_1	uxuB	fructuronate reductase	D-fructuronate + NADH + H(+) <-> D-mannonate + NAD(+)		sptrembl|Q9WXS3|Q9WXS3
uxuB_2	uxuB	fructuronate reductase	D-tagaturonate + NADH + H(+) <-> D-altronatete + NAD(+)		sptrembl|Q9WXS3|Q9WXS3
uxuT_1	uxuT	Na-galactoside symporter	GLNText + H(+)ext <-> D-glucoronate + H(+)		gp|AE006378|12724479
xpt_1	xpt	xanthine phosphoribosyltransferase	xanthine + 5-phospho-alpha-D-ribose 1-diphosphate <-> XMP + diphosphate		sptrembl|Q9KCQ5|Q9KCQ5
xylA_1	xylA	xylose isomerase	D-xylose -> D-xylulose		swiss|O82845|XYLA_TETHA
xylB_1	xylB	xylulose kinase	ATP + D-xylulose -> ADP + D-xylulose 5-phosphate		swiss|P39211|XYLB_BACSU
xylH_1	xylH	4-oxalocrotonate tautomerase	2-oxo-4-hexenediote <-> 2-oxo-3-hexenodiote		sptrembl|Q9EVV8|Q9EVV8
xylM_1	xylM	aldose 1-epimerase	D-glucose <-> beta-D-glucose		sptrembl|Q9X417|Q9X417
xylM_2	xylM	aldose 1-epimerase	D-xylose <-> beta-D-xylose		sptrembl|Q9X417|Q9X417
xylM_3	xylM	aldose 1-epimerase	L-arabinose <-> beta-L-arabinose		sptrembl|Q9X417|Q9X417
xylM_4	xylM	aldose 1-epimerase	lactose <-> beta-lactose		sptrembl|Q9X417|Q9X417
xylM_5	xylM	aldose 1-epimerase	maltose <-> beta-maltose		sptrembl|Q9X417|Q9X417
xylT_1	xylT	D-xylose proton-symporter	XYLext + H(+)ext <-> D-xylose + H(+)		swiss|O52733|XYLT_LACBR
xynB_1	xynB	beta-1,4-xylosidase	1,4-beta-D-xylan + H(2)O <-> 2 D-xylose		swiss|P07129|XYNB_BACPU
xynB_2	xynB	beta-1,4-xylosidase	xylobiose + H(2)O <-> 2 D-xylose		swiss|P07129|XYNB_BACPU
xynT_1	xynT	xyloside transporter	XYLext + H(+)ext <-> D-xylose + H(+)		swiss|P94488|YNAJ_BACSU
yafB_1	yafB	sulfate transporter	SLFext -> sulfate		swiss|P53392|SUT2_STYHA
ycbD_1	ycbD	UDP-glucose 4-epimerase	UDP-galactose <-> UDP-glucose
ychH_1	ychH	2,3,4,5-tetrahydropyridine-2-carboxylate N-succinyltransferase	succinyl-CoA + 2,3,4,5-tetrahydropyridine-2-carboxylate -> CoA + N-succinyl-L-2-amino-6-oxoheptanedioate
ydiD_1	ydiD	acyl carrier protein phosphodiesterase	ACP + H(2)O <-> pantetheine 4'-phosphate
yeaB_1	yeaB	dTMP kinase	ATP + dTMP <-> ADP + dTDP
yeaB_2	yeaB	dTMP kinase	ATP + dUMP <-> ADP + dUDP
yeaG_1	yeaG	mevalonate kinase	ATP + (R)-mevalonate -> ADP + (R)-5-phosphomevalonate
yeaH_1	yeaH	diphosphomevalonate decarboxylase	ATP + (R)-5-diphosphomevalonate -> ADP + phosphate + isopentenyl diphosphate + CO(2)
yebA_1	yebA	phosphomevalonate kinase	ATP + (R)-5-phosphomevalonate -> ADP + (R)-5-diphosphomevalonate
yebB_1	yebB	isopentenyl-diphosphate delta-isomerase	isopentenyl diphosphate <-> dimethylallyl diphosphate
yfiG_1	yfiG	thymidine kinase	ATP + thymidine -> ADP + dTMP
yggA_1	yggA	dephospho-CoA kinase	ATP + dephospho-CoA -> ADP + CoA
yjhF_1	yjhF	phosphoglycerate mutase	3-phospho-D-glycerate <-> 2-phospho-D-glycerate
ylaE_1	ylaE	nicotinamide-nucleotide adenylyltransferase	nicotinamide ribonucleotide + ATP -> NAD(+) + diphosphate
ylaE_2	ylaE	nicotinate-nucleotide adenylyltransferase	nicotinate ribonucleotide + ATP <-> deamido-NAD(+) + diphosphate		sp|P54455|YQEJ_BACSU)
yleD_1	yleD	sucrose-specific PTS system IIBC component	SUCRext + phosphoenolpyruvate -> sucrose 6-phosphate + pyruvate		swissnew|P77272|YFEV_ECOLI
yleD_2	yleD	sucrose-specific PTS system IIBC component	TRHLext + phosphoenolpyruvate -> trehalose 6-phosphate + pyruvate		swissnew|P77272|YFEV_ECOLI
yrjI_1	yrjI	phosphoglycerate mutase	3-phospho-D-glycerate <-> 2-phospho-D-glycerate
ywiC_1	ywiC	putative chorismate mutase	chorismate <-> prephenate-phe
ywiC_2	ywiC	putative chorismate mutase	chorismate <-> prephenate-tyr		sp|P39912|AROG_BACSU
zwf_1	zwf	glucose-6-phosphate 1-dehydrogenase	D-glucose 6-phosphate + NADP(+) <-> D-glucono-1,5-lactone 6-phosphate + NADPH + H(+)		swiss|P54547|G6PD_BACSU
PROTass		8.6 L-alanine + 4.1 L-arginine + 3.1 L-aspartate + 5.9 L-asparagine + 3.4 L-cysteine + 3.6 L-glutamate + 6.4 L-glutamine + 9.2 glycine + 1.5 L-histidine + 6.1 L-isoleucine + 8.7 L-leucine + 7.2 L-lysine + 2.5 L-methionine + 3.8 L-phenylalanine + 3.5 L-proline + 5.1 L-serine + 5.6 L-threonine + 1.7 L-tryptophan + 2.7 L-tyrosine + 7.2 L-valine + 430.6 ATP -> 100 PROT + 430.6 ADP + 430.6 phosphate
DNAass		32.3 dAMP + 17.7 dCMP + 17.7 dGMP + 32.3 dTMP + 337.2 ATP -> 100 DNA + 337.2 ADP + 337.2 phosphate
RNAass		26.2 AMP + 20 CMP + 32.2 GMP + 21.6 UMP + 240 ATP -> 100 RNA + 240 ADP + 240 phosphate
LIPass		18.9 phosphatidylglycerol + 42.5 cardiolipin + 4.3 lysophosphatidylglycerol + 30.3 diglucosyl diacylglycerol + 4 monoglucosyl diacylglycerol -> 100 LIP
BIOMass		4.201 PROT + 0.074 DNA + 0.329 RNA + 0.015 LTA + 0.032 LIP + 0.119 PG + 0.064 POLYS + 18.15 ATP -> BIOMASS + 18.15 ADP + 18.15 phosphate
ATPm		ATP -> ADP + phosphate
ADPk_1			ADP + ATP <-> ATP + ADP
ADPk_2			dADP + ATP <-> dATP + ADP
ATPp_1			ATP -> ADP + phosphate
bPOLYS			5.5 UDP-glucose + UDP-galactose + 5.6 dTDP-rhamnose -> POLYS + 6.5 UDP + 5.6 dTDP
c140d_1			myristic + ATP + 7 CoA + 7 FAD + 7 NAD(+) -> AMP + diphosphate + 7 FADH(2) + 7 NADH + 7 H(+) + 7 acetyl-CoA
c140s_1			acyl-[acyl-carrier protein] + 6 malonyl-[acyl-carrier protein] + 12 NADPH + 12 H(+) -> myristoyl-[acyl-carrier protein] + 12 NADP(+) + 6 CO(2) + 6 ACP + 6 H(2)O
c141s_1			acyl-[acyl-carrier protein] + 6 malonyl-[acyl-carrier protein] + 11 NADPH + 11 H(+) -> tetradecenoyl-[acyl-carrier protein] + 11 NADP(+) + 6 CO(2) + 6 ACP + 6 H(2)O
c160d_1			palmitate + ATP + 8 CoA + 8 FAD + 8 NAD(+) -> AMP + diphosphate + 8 FADH(2) + 8 NADH + 8 H(+) + 8 acetyl-CoA
c160s_1			acyl-[acyl-carrier protein] + 7 malonyl-[acyl-carrier protein] + 14 NADPH + 14 H(+) -> hexadecanoyl-[acyl-carrier protein] + 14 NADP(+) + 7 CO(2) + 7 ACP + 7 H(2)O
c161s_1			acyl-[acyl-carrier protein] + 7 malonyl-[acyl-carrier protein] + 13 NADPH + 13 H(+) -> hexadecenoyl-[acyl-carrier protein] + 13 NADP(+) + 7 CO(2) + 7 ACP + 7 H(2)O
c180d_1			stearate + ATP + 9 CoA + 9 FAD + 9 NAD(+) -> AMP + diphosphate + 9 FADH(2) + 9 NADH + 9 H(+) + 9 acetyl-CoA
c180s_1			acyl-[acyl-carrier protein] + 8 malonyl-[acyl-carrier protein] + 16 NADPH + 16 H(+) -> octadecanoyl-[acyl-carrier protein] + 16 NADP(+) + 8 CO(2) + 8 ACP + 8 H(2)O
c181s_1			acyl-[acyl-carrier protein] + 8 malonyl-[acyl-carrier protein] + 15 NADPH + 15 H(+) -> octadecenoyl-[acyl-carrier protein] + 15 NADP(+) + 8 CO(2) + 8 ACP + 8 H(2)O
CDPk_1			ATP + CDP <-> ADP + CTP
CDPk_2			ATP + dCDP <-> ADP + dCTP
d190s_1			octadecenoyl-[acyl-carrier protein] -> 11,12-methylene-octadecanoyl-[acyl-carrier protein]
GDPk_1			GDP + ATP <-> GTP + ADP
GDPk_2			dGDP + ATP <-> dGTP + ADP
lump_1	lump		N-acetylmuramoyl-(N-acetyl-D-glucosamine)-L-alanyl-D-glutamyl-L-lysyl-D-alanyl-D-alanine-diphosphoundecaprenol + D-aspartate -> L-alanine + undecaprenyl diphosphate + PG
lump_2	lump		15 phosphatidylglycerol + glycerol 3-phosphate + 15 H(2)O -> (glycerol phosphate)(16) + 15 diacylglycerol
lump_3	lump		6.08 D-alanine + 9.76 UDP-galactose + (glycerol phosphate)(16) -> D-alanyl-D-galactosyl-poly(glycerol phosphate) + 9.76 UDP
lump_4	lump		D-alanyl-D-galactosyl-poly(glycerol phosphate) + diglucosyl diacylglycerol -> LTA + H(2)O
p3MOB_1			3-methyl-2-oxobutanoate -> 3MOBext
p3MOP_1			3-methyl-2-oxopentanoate -> 3MOPext
p4MOP_1			4-methyl-2-oxopentanoate -> 4MOPext
pAALD_1			acetaldehyde <-> AALDext
pACET_1			acetate + H(+) <-> ACEText + H(+)ext
pACTN_1			2-acetoin <-> ACTNext
pADE_1			ADEext + H(+)ext <-> adenine + H(+)
pALA_1			ALAext + H(+)ext <-> L-alanine + H(+)
pALCTT_1			2-acetolactate <-> ALCTText
pASN_1			ASNext + H(+)ext <-> L-asparagine + H(+)
pASP_1			ASPext + H(+)ext <-> L-aspartate + H(+)
pBDOH_1			(R,R)-butane-2,3-diol <-> BDOHext
pBIOT_1			BIOText + H(+)ext -> biotin + H(+)
pC140_1			C140ext -> myristic
pC160_1			C160ext -> palmitate
pC180_1			C180ext -> stearate
pCO2_1			CO(2) <-> CO(2)ext
pCYS_1			CYSext + H(+)ext <-> L-cysteine + H(+)
pCYST_1			CYSText + H(+)ext <-> cytosine + H(+)
pDTYL_1			diacetyl <-> DTYLext
pETOH_1			ethanol <-> ETOHext
pFOL_1			FOLext + H(+)ext -> folate + H(+)
pFORM_1			formate <-> FORMext
pGABA_1			4-aminobutanoate -> GABAext
pGALC_1			GALCext + H(+)ext <-> D-galactose + H(+)
pGLUC_1			GLUCext + H(+)ext -> D-glucose + H(+)
pGLY_1			GLYext + H(+)ext <-> glycine + H(+)
pGNN_1			GNNext + H(+)ext <-> guanine + H(+)
pHIS_1			HISext + H(+)ext <-> L-histidine + H(+)
pHPA_1			4-hydroxyphenylacetate -> HPAext
pHPL_1			4-hydroxyphenyllactate -> HPLext
pHYXN_1			HYXNext + H(+)ext <-> hypoxanthine + H(+)
pI3A_1			indol-3-acetate -> I3Aext
pI3CA_1			indol-3-carboxaldehyde -> I3CAext
pI3L_1			indol-3-lactate -> I3Lext
pLCTT_1			(S)-lactate + H(+) <-> LCTText + H(+)ext
pMET_1			METext + H(+)ext <-> L-methionine + H(+)
pMTAL_1			methional -> MTALext
pMTTL_1			methanethiol -> MTTLext
pNICO_1			NICOext + H(+)ext -> nicotinamide + H(+)
pO2_1			O(2)ext <-> O(2)
pPACT_1			phenylacetate -> PACText
pPAN_1			PANext + H(+)ext -> pantothenate + H(+)
pPHE_1			PHEext + H(+)ext <-> L-phenylalanine + H(+)
pPLCT_1			phenyllactate -> PLCText
pPRO_1			L-proline <-> PROext
pPYR_1			pyruvate + H(+) <-> PYRext + H(+)ext
pPYRO_1			PYROext + H(+)ext -> pyrodal + H(+)
pRIBF_1			RIBFext + H(+)ext -> riboflavin + H(+)
pSER_1			SERext + H(+)ext <-> L-serine + H(+)
pSUCR_1			SUCRext + H(+)ext <-> sucrose + H(+)
ptGALC_1			GALCext + phosphoenolpyruvate -> D-galactose 6-phosphate + pyruvate
pTHI_1			THIext + H(+)ext -> thiamine + H(+)
pTHR_1			THRext + H(+)ext <-> L-threonine + H(+)
ptLACT_1			LACText + phosphoenolpyruvate -> lactose 6-phosphate + pyruvate
ptMALT_1			MALText + phosphoenolpyruvate -> maltose 6-phosphate + pyruvate
pTRP_1			TRPext + H(+)ext <-> L-tryptophan + H(+)
pTYR_1			TYRext + H(+)ext <-> L-tyrosine + H(+)
TDPk_1			ATP + dTDP <-> ADP + dTTP
UDPk_1			ATP + UDP <-> ADP + UTP
UDPk_2			ATP + dUDP -> ADP + dUTP
unk_1	UNK	6-phosphogluconolactonase	D-glucono-1,5-lactone 6-phosphate + H(2)O -> 6-phospho-D-gluconate
unk_10	UNK	galactose 6-phosphate isomerase	D-galactose 6-phosphate <-> D-tagatose 6-phosphate
unk_11	UNK	tagatose-bisphosphate aldolase	D-tagatose 1,6-bisphosphate <-> glycerone phosphate + D-glyceraldehyde 3-phosphate
unk_16	UNK	oxaloacetate decarboxylate	oxaloacetate -> pyruvate + CO(2)
unk_18	UNK	Alanine transaminase	pyruvate + L-glutamate -> L-alanine + 2-oxoglutarate
unk_19	UNK	threonine aldolase	L-threonine <-> glycine + acetaldehyde
unk_2	UNK	transaldolase	sedoheptulose 7-phosphate + D-glyceraldehyde 3-phosphate <-> D-fructose 6-phosphate + D-erythrose 4-phosphate
unk_20	UNK	Adenosylhomocysteinase	S-adenosyl-L-homocysteine + H(2)O <-> adenosine + L-homocysteine
unk_21	UNK	cystathionine gamma-lyase	L-methionine + H(2)O -> methanethiol + 2-oxobutanoate + NH(3)
unk_22	UNK	Aminotransferase	L-methionine + 2-oxoglutarate <-> 4-methylthio 2-oxobutyrate + L-glutamate
unk_23	UNK	decarboxylase	4-methylthio 2-oxobutyrate -> methional + CO(2)
unk_24	UNK	Aminotransferase	L-methionine + 4-methyl-2-oxopentanoate <-> 4-methylthio 2-oxobutyrate + L-leucine
unk_25	UNK	Aminotransferase	L-methionine + 3-methyl-2-oxopentanoate <-> 4-methylthio 2-oxobutyrate + L-isoleucine
unk_26	UNK	Aminotransferase	L-methionine + phenylpyruvate <-> 4-methylthio 2-oxobutyrate + L-phenylalanine
unk_27	UNK	Aminotransferase	L-methionine + 4-hydroxyphenylpyruvate <-> 4-methylthio 2-oxobutyrate + L-tyrosine
unk_28	UNK	Aminotransferase	L-methionine + indol-3-pyruvate <-> 4-methylthio 2-oxobutyrate + L-tryptophan
unk_29	UNK	cystathionine gamma-lyase	cystathionine + H(2)O -> L-cysteine + NH(3) + 2-oxobutanoate
unk_30	UNK	cystathionine beta-synthase	L-serine + L-homocysteine -> cystathionine + H(2)O
unk_31	UNK	Aminotransferase	N-succinyl-L-2-amino-6-oxoheptanedioate + L-glutamate <-> N-succinyl-LL-2,6-diaminoheptanedioate + 2-oxoglutarate
unk_32	UNK	epimerase	LL-2,6-diaminoheptanedioate <-> meso-2,6-diaminoheptanedioate
unk_33	UNK	dehydrogenase	4-hydroxyphenylpyruvate + NADH <-> 4-hydroxyphenyllactate + NAD(+)
unk_34	UNK	4-hydroxyphenylpyruvate oxidase	4-hydroxyphenylpyruvate + 0.5 O(2) -> 4-hydroxyphenylacetate + CO(2)
unk_35	UNK	dehydrogenase	phenylpyruvate + NADH + H(+) -> phenyllactate + NAD(+)
unk_37	UNK	dehydrogenase	phenylacetaldehyde + NAD(+) + H(2)O -> phenylacetate + NADH + H(+)
unk_39	UNK	dehydrogenase	indol-3-acetaldehyde + NAD(+) + H(2)O -> indol-3-acetate + NADH + H(+)
unk_4	UNK	2-oxoglutarare dehydrogenase system	2-oxoglutarate + NAD(+) + CoA -> succinyl-CoA + NADH + H(+) + CO(2)
unk_40	UNK	Indole pyruvate dehydrogenase	indol-3-pyruvate + NADH + H(+) -> indol-3-lactate + NAD(+)
unk_42	UNK	Undecaprenyl-diphosphatase	undecaprenyl diphosphate + H(2)O -> undecaprenyl phosphate + phosphate
unk_43	UNK	Glycerol-3-phosphate O-acyltransferase	glycerol 3-phosphate + 0.0913 myristoyl-[acyl-carrier protein] + 0.0061 tetradecenoyl-[acyl-carrier protein] + 0.2941 hexadecanoyl-[acyl-carrier protein] + 0.0270 hexadecenoyl-[acyl-carrier protein] + 0.0116 octadecanoyl-[acyl-carrier protein] + 0.4359 octadecenoyl-[acyl-carrier protein] + 0.1341 11,12-methylene-octadecanoyl-[acyl-carrier protein] -> ACP + acylglycerol 3-phosphate
unk_44	UNK	Glycerol-3-phosphate O-acyltransferase	glycerol 3-phosphate + 0.1825 myristoyl-[acyl-carrier protein] + 0.0121 tetradecenoyl-[acyl-carrier protein] + 0.5883 hexadecanoyl-[acyl-carrier protein] + 0.0539 hexadecenoyl-[acyl-carrier protein] + 0.0231 octadecanoyl-[acyl-carrier protein] + 0.8718 octadecenoyl-[acyl-carrier protein] + 0.2682 11,12-methylene-octadecanoyl-[acyl-carrier protein] -> 2 ACP + diacylglycerol 3-phosphate
unk_45	UNK	Phosphatidate phosphatase	diacylglycerol 3-phosphate + H(2)O -> diacylglycerol + phosphate
unk_45a	UNK	phosphatidylglycerophosphatase	3-phosphatidylglycerol 1-phosphate + H(2)O -> phosphatidylglycerol + phosphate
unk_45b	UNK	phosphatidylglycerophosphatase	lysophosphatidylglycerol 1-phosphate + H(2)O -> lysophosphatidylglycerol + phosphate
unk_46	UNK	UDP-glucose diacylglycerol glucosyltransferase	UDP-glucose + diacylglycerol -> UDP + monoglucosyl diacylglycerol
unk_47	UNK	Diglucosyl diacylglycerol synthase	UDP-glucose + monoglucosyl diacylglycerol -> UDP + diglucosyl diacylglycerol
unk_48	UNK		menaquinol <-> menaquinone + 2 H(+)
unk_49	UNK		2-amino-4-hydroxy-6-(erythro-1,2,3-trihydroxypropyl)dihydropteridine triphosphate + 3 H(2)O -> 2-amino-4-hydroxy-6-(erythro-1,2,3-trihydroxypropyl)dihydropteridine + 3 phosphate
unk_5	UNK	succinate--CoA ligase (ADP-forming)	succinyl-CoA + ADP + phosphate <-> succinate + CoA + ATP
unk_53	UNK	nicotinamide riboside kinase	nicotinamide + D-ribose + ATP -> nicotinamide ribonucleotide + H(2)O + ADP
unk_54	UNK	phosphatase	NADP(+) + H(2)O -> NAD(+) + phosphate
unk_55	UNK	nicotinaminase	nicotinamide + H(2)O -> nicotinate + NH(3)
unk_56	UNK	nicotinate phosphoribosyl transferase	nicotinate + 5-phospho-alpha-D-ribose 1-diphosphate -> nicotinate ribonucleotide + diphosphate
unk_61	UNK		sulfate + ATP + GTP -> diphosphate + adenylyl sulfate + GDP + phosphate
unk_62	UNK		adenylyl sulfate + ATP -> ADP + 3-phosphoadenylyl sulfate
unk_63	UNK		3-phosphoadenylyl sulfate + reduced thioredoxin -> oxidized thioredoxin + H(2)SO(3) + adenosine 3',5'-bisphosphate
unk_64	UNK		H(2)SO(3) + 3 NADPH <-> H(2)S + 3 NADP(+) + 3 H(2)O
unk_65	UNK	3',5'-bisphosphate nucleotidase (EC 3.1.3.7)	adenosine 3',5'-bisphosphate -> AMP + phosphate
External metabolite drains
GLUCextI			GLUCextX -> GLUCext
GLUCextO			GLUCext -> GLUCextX
FRUTextI			FRUTextX -> FRUText
FRUTextO			FRUText -> FRUTextX
MANNextI			MANNextX -> MANNext
MANNextO			MANNext -> MANNextX
SUCRextI			SUCRextX -> SUCRext
SUCRextO			SUCRext -> SUCRextX
TRHLextI			TRHLextX -> TRHLext
TRHLextO			TRHLext -> TRHLextX
SALCextI			SALCextX -> SALCext
SALCextO			SALCext -> SALCextX
ARBTextI			ARBTextX -> ARBText
ARBTextO			ARBText -> ARBTextX
MNTLextI			MNTLextX -> MNTLext
MNTLextO			MNTLext -> MNTLextX
GLUMextI			GLUMextX -> GLUMext
GLUMextO			GLUMext -> GLUMextX
CELBextI			CELBextX -> CELBext
CELBextO			CELBext -> CELBextX
LACTextI			LACTextX -> LACText
LACTextO			LACText -> LACTextX
GALCextI			GALCextX -> GALCext
GALCextO			GALCext -> GALCextX
MALTextI			MALTextX -> MALText
MALTextO			MALText -> MALTextX
GLCNextI			GLCNextX -> GLCNext
GLCNextO			GLCNext -> GLCNextX
MALAextI			MALAextX -> MALAext
MALAextO			MALAext -> MALAextX
RIBextI			RIBextX -> RIBext
RIBextO			RIBext -> RIBextX
GLNTextI			GLNTextX -> GLNText
GLNTextO			GLNText -> GLNTextX
XYLextI			XYLextX -> XYLext
XYLextO			XYLext -> XYLextX
XYLANextI			XYLANextX -> XYLANext
XYLANextO			XYLANext -> XYLANextX
ARGextI			ARGextX -> ARGext
ARGextO			ARGext -> ARGextX
ORNextI			ORNextX -> ORNext
ORNextO			ORNext -> ORNextX
LEUextI			LEUextX -> LEUext
LEUextO			LEUext -> LEUextX
ILEextI			ILEextX -> ILEext
ILEextO			ILEext -> ILEextX
VALextI			VALextX -> VALext
VALextO			VALext -> VALextX
BETextI			BETextX -> BEText
BETextO			BEText -> BETextX
CHOextI			CHOextX -> CHOext
CHOextO			CHOext -> CHOextX
GLUextI			GLUextX -> GLUext
GLUextO			GLUext -> GLUextX
GABAextI			GABAextX -> GABAext
GABAextO			GABAext -> GABAextX
GLNextI			GLNextX -> GLNext
GLNextO			GLNext -> GLNextX
ALAextI			ALAextX -> ALAext
ALAextO			ALAext -> ALAextX
GLYextI			GLYextX -> GLYext
GLYextO			GLYext -> GLYextX
SERextI			SERextX -> SERext
SERextO			SERext -> SERextX
THRextI			THRextX -> THRext
THRextO			THRext -> THRextX
LYSextI			LYSextX -> LYSext
LYSextO			LYSext -> LYSextX
PHEextI			PHEextX -> PHEext
PHEextO			PHEext -> PHEextX
TYRextI			TYRextX -> TYRext
TYRextO			TYRext -> TYRextX
TRPextI			TRPextX -> TRPext
TRPextO			TRPext -> TRPextX
HISextI			HISextX -> HISext
HISextO			HISext -> HISextX
CYSextI			CYSextX -> CYSext
CYSextO			CYSext -> CYSextX
METextI			METextX -> METext
METextO			METext -> METextX
ASPextI			ASPextX -> ASPext
ASPextO			ASPext -> ASPextX
ASNextI			ASNextX -> ASNext
ASNextO			ASNext -> ASNextX
PROextI			PROextX -> PROext
PROextO			PROext -> PROextX
SPRMextI			SPRMextX -> SPRMext
SPRMextO			SPRMext -> SPRMextX
PUTRextI			PUTRextX -> PUTRext
PUTRextO			PUTRext -> PUTRextX
XANextI			XANextX -> XANext
XANextO			XANext -> XANextX
URAextI			URAextX -> URAext
URAextO			URAext -> URAextX
CYSTextI			CYSTextX -> CYSText
CYSTextO			CYSText -> CYSTextX
ADEextI			ADEextX -> ADEext
ADEextO			ADEext -> ADEextX
GNNextI			GNNextX -> GNNext
GNNextO			GNNext -> GNNextX
HYXNextI			HYXNextX -> HYXNext
HYXNextO			HYXNext -> HYXNextX
THIextI			THIextX -> THIext
THIextO			THIext -> THIextX
RIBFextI			RIBFextX -> RIBFext
RIBFextO			RIBFext -> RIBFextX
PANextI			PANextX -> PANext
PANextO			PANext -> PANextX
FOLextI			FOLextX -> FOLext
FOLextO			FOLext -> FOLextX
NICOextI			NICOextX -> NICOext
NICOextO			NICOext -> NICOextX
BIOTextI			BIOTextX -> BIOText
BIOTextO			BIOText -> BIOTextX
PYROextI			PYROextX -> PYROext
PYROextO			PYROext -> PYROextX
C140extI			C140extX -> C140ext
C140extO			C140ext -> C140extX
C160extI			C160extX -> C160ext
C160extO			C160ext -> C160extX
C180extI			C180extX -> C180ext
C180extO			C180ext -> C180extX
GLYCextI			GLYCextX -> GLYCext
GLYCextO			GLYCext -> GLYCextX
GLYC-3-PextI			GLYC-3-PextX -> GLYC-3-Pext
GLYC-3-PextO			GLYC-3-Pext -> GLYC-3-PextX
LCTTextI			LCTTextX -> LCTText
LCTTextO			LCTText -> LCTTextX
PYRextI			PYRextX -> PYRext
PYRextO			PYRext -> PYRextX
FORMextI			FORMextX -> FORMext
FORMextO			FORMext -> FORMextX
AALDextI			AALDextX -> AALDext
AALDextO			AALDext -> AALDextX
ETOHextI			ETOHextX -> ETOHext
ETOHextO			ETOHext -> ETOHextX
ACETextI			ACETextX -> ACEText
ACETextO			ACEText -> ACETextX
BDOHextI			BDOHextX -> BDOHext
BDOHextO			BDOHext -> BDOHextX
DTYLextI			DTYLextX -> DTYLext
DTYLextO			DTYLext -> DTYLextX
ACTNextI			ACTNextX -> ACTNext
ACTNextO			ACTNext -> ACTNextX
ALCTTextI			ALCTTextX -> ALCTText
ALCTTextO			ALCTText -> ALCTTextX
MTTLextI			MTTLextX -> MTTLext
MTTLextO			MTTLext -> MTTLextX
MTALextI			MTALextX -> MTALext
MTALextO			MTALext -> MTALextX
3MOBextI			3MOBextX -> 3MOBext
3MOBextO			3MOBext -> 3MOBextX
3MOPextI			3MOPextX -> 3MOPext
3MOPextO			3MOPext -> 3MOPextX
4MOPextI			4MOPextX -> 4MOPext
4MOPextO			4MOPext -> 4MOPextX
HPLextI			HPLextX -> HPLext
HPLextO			HPLext -> HPLextX
HPAextI			HPAextX -> HPAext
HPAextO			HPAext -> HPAextX
PLCTextI			PLCTextX -> PLCText
PLCTextO			PLCText -> PLCTextX
PACTextI			PACTextX -> PACText
PACTextO			PACText -> PACTextX
I3AextI			I3AextX -> I3Aext
I3AextO			I3Aext -> I3AextX
I3LextI			I3LextX -> I3Lext
I3LextO			I3Lext -> I3LextX
I3CAextI			I3CAextX -> I3CAext
I3CAextO			I3CAext -> I3CAextX
PiextI			PiextX -> Piext
PiextO			Piext -> PiextX
PPiextI			PPiextX -> PPiext
PPiextO			PPiext -> PPiextX
SLFextI			SLFextX -> SLFext
SLFextO			SLFext -> SLFextX
NH3extI			NH(3)extX -> NH(3)ext
NH3extO			NH(3)ext -> NH(3)extX
O2extI			O(2)extX -> O(2)ext
O2extO			O(2)ext -> O(2)extX
CO2extI			CO(2)extX -> CO(2)ext
CO2extO			CO(2)ext -> CO(2)extX

## Sheet: References
Altschul, S. F., Madden, T. L., Schaffer, A. A., Zhang, J., Zhang, Z., Miller, W., and Lipman, D. J. (1-9-1997). Gapped BLAST and PSI-BLAST: a new generation of protein database search programs. Nucleic Acids Res. 25: 3389-3402.
Amarita, F., Fernandez-Espla, D., Requena, T., and Pelaez, C. (16-10-2001). Conversion of methionine to methional by Lactococcus lactis. FEMS Microbiol.Lett. 204: 189-195.
Andersson, U., Levander, F., and Radstrom, P. (16-11-2001). Trehalose-6-phosphate phosphorylase is part of a novel metabolic pathway for trehalose utilization in Lactococcus lactis. J.Biol.Chem 276: 42707-42713.
Andersson, U. and Radstrom, P. (2002). beta-Glucose 1-phosphate-interconverting enzymes in maltose- and trehalose-fermenting lactic acid bacteria. Environ.Microbiol. 4: 81-88.
Andrade, M. A., Brown, N. P., Leroy, C., Hoersch, S., de Daruvar, A., Reich, C., Franchini, A., Tamames, J., Valencia, A., Ouzounis, C., and Sander, C. (1999). Automated genome sequence analysis and annotation. Bioinformatics. 15: 391-412.
Benthin, S. Growth and product formation of Lactococcus cremoris. 1992. Technical University of Denmark.
Berrsimas, D. and Tsitsiklis, J. N. (1997). "Introduction to linear optimization", Athena Scientific.
Boels, I. C., Ramos, A., Kleerebezem, M., and de Vos, W. M. (2001). Functional analysis of the Lactococcus lactis galU and galE genes and their impact on sugar nucleotide and exopolysaccharide biosynthesis. Appl.Environ.Microbiol. 67: 3033-3040.
Bolotin, A., Wincker, P., Mauger, S., Jaillon, O., Malarme, K., Weissenbach, J., Ehrlich, S. D., and Sorokin, A. (2001). The complete genome sequence of the lactic acid bacterium Lactococcus lactis ssp. lactis IL1403. Genome Res. 11: 731-753.
Bond, J. P. and Francklyn, C. (2000). Proteobacterial histidine-biosynthetic pathways are paraphyletic. J.Mol.Evol. 50: 339-347.
Buist, G. AcmA of Lactococcus lactis, a cell-bindibng major autolysin. 1997. Rijksuniversity Groningen. 12-12-1997.
Burgard, A. P. and Maranas, C. D. (5-9-2001). Probing the performance limits of the Escherichia coli metabolic network subject to gene additions or deletions. Biotechnol.Bioeng. 74: 364-375.
Chong, B. F. Improving the cellular economy of Streptococcus zooepidemicus through metabolic engineering. 2002. The University of Queensland.
Chopin, A. (1993). Organization and regulation of genes for amino acid biosynthesis in lactic acid bacteria. FEMS Microbiol.Rev. 12: 21-37.
Christensen, J. E., Dudley, E. G., Pederson, J. A., and Steele, J. L. (1999). Peptidases and amino acid catabolism in lactic acid bacteria. Antonie Van Leeuwenhoek 76: 217-246.
Cocaign-Bousquet, M., Even, S., Lindley, N. D., and Loubiere, P. (2002). Anaerobic sugar catabolism in Lactococcus lactis: genetic regulation and enzyme control over pathway flux. Appl.Microbiol.Biotechnol.
Cocaign-Bousquet, M., Garrigues, C., Novak, L., Lindley, N. D., and Loubiere, P. (1995). Rational development of a simple synthetic medium for the sustained growth of Lactococcus lactis. Journal of Applied Bacteriology 79: 108-116.
Covert, M. W., Schilling, C. H., Famili, I., Edwards, J. S., Goryanin, I. I., Selkov, E., and Palsson, B. O. (2001). Metabolic modeling of microbial strains in silico. Trends Biochem.Sci. 26: 179-186.
Curic, M., de Richelieu, M., Henriksen, C. M., Jochumsen, K. V., Villadsen, J., and Nilsson, D. (1999). Glucose/citrate cometabolism in Lactococcus lactis subsp. lactis biovar diacetylactis with impaired alpha-acetolactate decarboxylase. Metab Eng 1: 291-298.
Curtin, A. C., De Angelis, M., Cipriani, M., Corbo, M. R., McSweeney, P. L., and Gobbetti, M. (2001). Amino acid catabolism in cheese-related bacteria: selection and study of the effects of pH, temperature and NaCl by quadratic response surface methodology. J.Appl.Microbiol. 91: 312-321.
de Ambrosini, V. M., Gonzalez, S., Perdigon, G., Ruiz Holgado, A. P., and Oliver, G. (1996). Chemical composition of the cell wall of lactic acid bacteria and related species. Chem Pharm.Bull.(Tokyo) 44: 2263-2267.
de Vos, W. (1996). Metabolic engineering of sugar catabolism in lactic acid bacteria. Antonie Van Leeuwenhoek 70: 223-242.
Delcour, J., Ferain, T., Deghorain, M., Palumbo, E., and Hols, P. (1999). The biosynthesis and functionality of the cell-wall of lactic acid bacteria. Antonie Van Leeuwenhoek 76: 159-184.
Dias, B. and Weimer, B. (1998). Conversion of methionine to thiols by lactococci, lactobacilli, and brevibacteria. Appl.Environ.Microbiol. 64: 3320-3326.
Donkersloot, J. A. and Thompson, J. (19-5-1995). Cloning, expression, sequence analysis, and site-directed mutagenesis of the Tn5306-encoded N5-(carboxyethyl)ornithine synthase from Lactococcus lactis K1. J.Biol.Chem. 270: 12226-12234.
Driessen, A. J., Zheng, T., In't, V. G., Op den Kamp, J. A., and Konings, W. N. (9-2-1988). Lipid requirement of the branched-chain amino acid transport system of Streptococcus cremoris. Biochemistry 27: 865-872.
Edwards, J. S. and Palsson, B. O. (18-6-1999). Systems properties of the Haemophilus influenzae Rd metabolic genotype. J.Biol.Chem 274: 17410-17416.
Edwards, J. S. and Palsson, B. O. (2000a). Metabolic flux balance analysis and the in silico analysis of Escherichia coli K-12 gene deletions. BMC.Bioinformatics. 1: 1.
Edwards, J. S. and Palsson, B. O. (9-5-2000b). The Escherichia coli MG1655 in silico metabolic genotype: its definition, characteristics, and capabilities. Proc.Natl.Acad.Sci.U.S.A 97: 5528-5533.
Erlandson, K. A., Delamarre, S. C., and Batt, C. A. (2001). Genetic evidence for a defective xylan degradation pathway in Lactococcus lactis. Appl.Environ.Microbiol. 67: 1445-1452.
Erlandson, K. A., Park, J. H., Wissam, El, K., Kao, H. H., Basaran, P., Brydges, S., and Batt, C. A. (2000). Dissolution of xylose metabolism in Lactococcus lactis. Appl.Environ.Microbiol. 66: 3974-3980.
Famili, I., Forster, J., Nielsen, J., and Palsson, B. O. (2002). Systems properties of a reconstructed genome-scale metabolic network for Saccharomyces cerevisiae. (in review).
Fernandez, M., Kleerebezem, M., Kuipers, O. P., Siezen, R. J., and van Kranenburg, R. (2002). Regulation of the metC-cysK operon, involved in sulfur metabolism in Lactococcus lactis. J.Bacteriol. 184: 82-90.
Forster, J., Famili, I., Fu, P., Palsson, B. O., and Nielsen, J. (2002). Genome-scale reconstruction of the Saccharomyces cerevisiae metabolic network. (in review).
Foucaud, C., Kunji, E. R., Hagting, A., Richard, J., Konings, W. N., Desmazeaud, M., and Poolman, B. (1995). Specificity of peptide transport systems in Lactococcus lactis: evidence for a third system which transports hydrophobic di- and tripeptides. J.Bacteriol. 177: 4652-4657.
Garrigues, C., Loubiere, P., Lindley, N. D., and Cocaign-Bousquet, M. (1997). Control of the shift from homolactic acid to mixed-acid fermentation in Lactococcus lactis: predominant role of the NADH/NAD+ ratio. J.Bacteriol. 179: 5282-5287.
Guillot, A., Obis, D., and Mistou, M. Y. (10-4-2000). Fatty acid membrane composition and activation of glycine-betaine transport in Lactococcus lactis subjected to osmotic stress. Int.J.Food Microbiol 55: 47-51.
Hagting, A., Kunji, E. R., Leenhouts, K. J., Poolman, B., and Konings, W. N. (15-4-1994). The di- and tripeptide transport protein of Lactococcus lactis. A new type of bacterial peptide transporter. J.Biol.Chem 269: 11391-11399.
Hoefnagel, M. H., Starrenburg, M. J., Martens, D. E., Hugenholtz, J., Kleerebezem, M., Van Swam, I. I., Bongers, R., Westerhoff, H. V., and Snoep, J. L. (2002). Metabolic engineering of lactic acid bacteria, the combined approach: kinetic modelling, metabolic control and experimental analysis. Microbiology 148: 1003-1013.
Holt, J. G., Krieg, N. R., Sneath, P. H. A., Staley, J. T., and Williams, S. T. (1994). "Bergey's manual of determinative bacteriology", Williams & Williams.
Hugenholtz, J. and Kleerebezem, M. (1999). Metabolic engineering of lactic acid bacteria: overview of the approaches and results of pathway rerouting involved in food fermentations. Curr.Opin.Biotechnol. 10: 492-497.
Jensen, N. B. Influence of oxygen on growth and product formation in lactic acid bacteria. 1999. Technical University of Denmark.
Jensen, N. B., Christensen, B., Nielsen, J., and Villadsen, J. (5-4-2002). The simultaneous biosynthesis and uptake of amino acids by Lactococcus lactis studied by (13)C-labeling experiments. Biotechnol.Bioeng. 78: 11-16.
Jensen, N. B., Melchiorsen, C. R., Jokumsen, K. V., and Villadsen, J. (2001). Metabolic behavior of Lactococcus lactis MG1363 in microaerobic continuous cultivation at a low dilution rate. Appl.Environ.Microbiol. 67: 2677-2682.
Klaenhammer, T., Altermann, E., Arigoni, F., Bolotin, A., Breidt, F., Jr., Broadbent, J., Cano, R., Chaillou, S., Deutscher, J., Gasson, M. J., van de Guchte, M., Guzzo, J., Hawkins, T., Hols, P., Hutkins, R., Kleerebezem, M., Kok, J., Kuipers, O. P., Lubbers, O., Maguin, E., McKay, L., Mills, D., Nauta, A., Overbeek, R., Pel, H., Pridmore, D., Saier, M., van Sinderen, D., Sorokin, A., Steele, J.…
Kleerebezem, M., Boels, I. C., Groot, M. N., Mierau, I., Sybesma, W., and Hugenholtz, J. (25-9-2002). Metabolic engineering of Lactococcus lactis: the impact of genomics and metabolic modelling. J.Biotechnol. 98: 199-213.
Kleerebezem, M., Hols, P., and Hugenholtz, J. (1-6-2000). Lactic acid bacteria as a cell factory: rerouting of carbon metabolism in Lactococcus lactis by metabolic engineering. Enzyme Microb.Technol. 26: 840-848.
Lapujade, P., Cocaign-Bousquet, M., and Loubiere, P. (1-7-1998). Glutamate Biosynthesis in Lactococcus lactis subsp. lactis NCDO 2118. Appl.Environ.Microbiol. 64: 2485-2489.
Lopez, d. F. and Hugenholtz, J. (15-10-1999). Pyruvate flux distribution in NADH-oxidase-overproducing Lactococcus lactis strain as a function of culture conditions. FEMS Microbiol.Lett. 179: 461-466.
Lopez, d. F., Starrenburg, M., and Hugenholtz, J. (1997). The role of NADH-oxidation in acetoin and diacetyl production from glucose in Lactococcus lactis subsp. lactis MG1363. FEMS Microbiology Letters 156: 15-19.
Madigan, M. T., Martinko, J. M., and Parker, J. (1997). "Brock - Biology of microorganisms", Prentice Hall International.
Martinussen, J., Andersen, P. S., and Hammer, K. (1994). Nucleotide metabolism in Lactococcus lactis: salvage pathways of exogenous pyrimidines. J.Bacteriol. 176: 1514-1516.
Martinussen, J. and Hammer, K. (1998). The carB gene encoding the large subunit of carbamoylphosphate synthetase from Lactococcus lactis is transcribed monocistronically. J.Bacteriol. 180: 4380-4386.
Martinussen, J., Schallert, J., Andersen, B., and Hammer, K. (2001). The pyrimidine operon pyrRPB-carA from Lactococcus lactis. J.Bacteriol. 183: 2785-2794.
Melchiorsen, C. R. Metabolic Engineering of Pyruvate Metabolism in Lactococcus lactis. 2000. Technical University of Denmark.
Melchiorsen, C. R., Jokumsen, K. V., Villadsen, J., Israelsen, H., and Arnau, J. (2002). The level of pyruvate-formate lyase controls the shift from homolactic to mixed-acid product formation in Lactococcus lactis. Appl.Microbiol.Biotechnol. 58: 338-344.
Michal, G. (1999). "Biochemistry Pathways: An Atlas of Biochemistry and Molecular Biology", John Wiley & Sons.
Monedero, V., Kuipers, O. P., Jamet, E., and Deutscher, J. (2001). Regulatory functions of serine-46-phosphorylated HPr in Lactococcus lactis. J.Bacteriol. 183: 3391-3398.
Neidhardt, F. C., Ingraham, J. L., Low, K. B., Magasanik, B., Schaechter, M., and Umbarger, H. E. (1987). "Escherichia coli and Salmonella typhimurium: cellular and molecular biology", American Society for Microbiology.
Nielsen, F. S., Andersen, P. S., and Jensen, K. F. (15-11-1996). The B form of dihydroorotate dehydrogenase from Lactococcus lactis consists of two different subunits, encoded by the pyrDb and pyrK genes, and contains FMN, FAD, and [FeS] redox centers. J.Biol.Chem 271: 29359-29365.
Nilsson, D. and Kilstrup, M. (1998). Cloning and expression of the Lactococcus lactis purDEK genes, required for growth in milk. Appl.Environ.Microbiol. 64: 4321-4327.
Nilsson, U. and Radstrom, P. (2001). Genetic localization and regulation of the maltose phosphorylase gene, malP, in Lactococcus lactis. Microbiology 147: 1565-1573.
Niven, C. F. J. (1944). Nutrition of Streptococcus lactis. J.Bacteriol. 47: 343-350.
Nomura, M., Kimoto, H., Someya, Y., and Suzuki, I. (1999). Novel characteristic for distinguishing Lactococcus lactis subsp. lactis from subsp. cremoris. Int.J.Syst.Bacteriol. 49 Pt 1: 163-166.
Nordkvist, M. Physiology of Lactic Acid Bacteria. 2001. Technical University of Denmark.
Novak, L. and Loubiere, P. (2000). The metabolic network of Lactococcus lactis: distribution of (14)C- labeled substrates between catabolic and anabolic pathways. J.Bacteriol. 182: 1136-1143.
Okada, H., Yohda, M., Giga-Hama, Y., Ueno, Y., Ohdo, S., and Kumagai, H. (12-7-1991). Distribution and purification of aspartate racemase in lactic acid bacteria. Biochim.Biophys.Acta 1078: 377-382.
Palsson, B. (2002). In silico biology through "omics". Nat.Biotechnol. 20: 649-650.
Roissart, H. and Luquet, F. M. (1994). "Bactéries Lactiques", Lorica.
Salminen, S. and von Wright, A. (1998). "Lactic Acid Bacteria - Microbiology and Functional Aspects", Marcel Dekker, Inc..
Schilling, C. H., Covert, M. W., Famili, I., Church, G. M., Edwards, J. S., and Palsson, B. O. (2002). Genome-scale metabolic model of Helicobacter pylori 26695. J.Bacteriol. 184: 4582-4593.
Schilling, C. H., Edwards, J. S., Letscher, D., and Palsson, B. O. (2000). Combining pathway analysis with flux balance analysis for the comprehensive study of metabolic systems. Biotechnol.Bioeng. 71: 286-306.
Schilling, C. H., Edwards, J. S., and Palsson, B. O. (1999). Toward metabolic phenomics: analysis of genomic data using flux balances. Biotechnol.Prog. 15: 288-295.
Schlegel, H. G. (1992). "Allgemeine Mikrobiologie", Thieme.
Schurek, J. and Fischer, W. (22-12-1989). Distribution analyses of chain substituents of lipoteichoic acids by chemical degradation. Eur.J.Biochem. 186: 649-655.
Stephanopoulos, G., Aristidou, A., and Nielsen, J. (1998). "Metabolic Engineering: Principles and Methodologies".
Taylor, A. B., Czerwinski, R. M., Johnson, W. H., Jr., Whitman, C. P., and Hackert, M. L. (20-10-1998). Crystal structure of 4-oxalocrotonate tautomerase inactivated by 2-oxo-3-pentynoate at 2.4 A resolution: analysis and implications for the mechanism of inactivation and catalysis. Biochemistry 37: 14692-14700.
Thomas, T. D. and Batt, R. D. (1969). Degradation of cell constituents by starved Streptococcus lactis in relation to survival. J.Gen.Microbiol. 58: 347-362.
Thomas, T. D., Ellwood, D. C., and Longyear, V. M. (1979). Change from homo- to heterolactic fermentation by Streptococcus lactis resulting from glucose limitation in anaerobic chemostat cultures. J.Bacteriol. 138: 109-117.
van Niel, E. W. J. and Hahn-Hagerdal, B. (1999). Nutrient requirements of lactococci in defined growth media. Applied Microbiology and Biotechnology 52: 617-627.
Varma, A. and Palsson, B. O. (1993). Metabolic capabilities of Escherichia coli: I. Synthesis of biosynthetic precursors and cofactors. J.Theor.Biol. 165: 477-502.
Wadskov-Hansen, S. L., Willemoes, M., Martinussen, J., Hammer, K., Neuhard, J., and Larsen, S. (12-10-2001). Cloning and verification of the Lactococcus lactis pyrG gene and characterization of the gene product, CTP synthase. J.Biol.Chem 276: 38002-38009.
Wang, H., O'Sullivan, D. J., Baldwin, K. A., and McKay, L. L. (2000). Cloning, sequencing, and expression of the pyruvate carboxylase gene in Lactococcus lactis subsp. lactis C2. Appl.Environ.Microbiol. 66: 1223-1227.
Wicken, A. J. and Knox, K. W. (1975). Characterization of group N streptococcus lipoteichoic acid. Infect.Immun. 11: 973-981.
Yvon, M., Chambellon, E., Bolotin, A., and Roudot-Algaron, F. (2000). Characterization and role of the branched-chain aminotransferase (BcaT) isolated from Lactococcus lactis subsp. cremoris NCDO 763. Appl.Environ.Microbiol. 66: 571-577.
Yvon, M., Thirouin, S., Rijnen, L., Fromentier, D., and Gripon, J. C. (1997). An aminotransferase from Lactococcus lactis initiates conversion of amino acids to cheese flavor compounds. Appl.Environ.Microbiol. 63: 414-419.
Zubay, G. L. (1998). "Biochemistry", Wm. C. Brown.
